# Supplementary material for: rac-(1R*,2S*,3S*)-Diethyl 4-methyl-2-phenyl-6-(2-phenyl­hydrazinyl­idene)cyclo­hex-4-ene-1,3-dicarboxyl­ate
Source: Acta Crystallogr Sect E Struct Rep Online. 2010 Dec 18;67(Pt 1):o153. doi: 10.1107/S1600536810045058 (PMC3050305; doi:10.1107/S1600536810045058)
Supplement: Supplementary file 1 [file e-67-0o153-sup1.cif]

##############################################################################
###                                                                        ###
###        Electronic paper (Acta Crystallographica Section E)             ###
###                                                                        ###
##############################################################################
#                                                                            #
# This CIF contains the data in a paper accepted for publication in Acta     #
# Crystallographica Section E. It conforms to the requirements of Notes      #
# for Authors for Section E, and has been peer reviewed under the auspices   #
# of the IUCr Commission on Journals.                                        #
#                                                                            #
# Full details of the Crystallographic Information File format               #
# are given in the paper "The Crystallographic Information File (CIF):       #
# a New Standard Archive File for Crystallography" by S. R. Hall, F. H.      #
# Allen and I. D. Brown [Acta Cryst. (1991), A47, 655-685].                  #
#                                                                            #
# The current version of the core CIF dictionary is obtainable from          #
# ftp://ftp.iucr.org/pub/cif_core.dic. The current version number is 2.4.    #
#                                                                            #
# Software is freely available for graphical display of the structure(s) in  #
# this CIF.  For information consult the CIF home page http://www.iucr.org/  #
# cif/home.html                                                              #
#                                                                            #
# This file may be used for bona fide research purposes within the           #
# scientific community so long as proper attribution is given to the journal # 
# article from which it was obtained.                                        #
#                                                                            #
##############################################################################
                                             
data_global
_audit_creation_method     'from SHELXL97 CIF and IUCr SHELXL97-template'
_journal_date_recd_electronic     2010-07-01
_journal_date_accepted     2010-11-03
_journal_name_full     'Acta Crystallographica, Section E'
_journal_year     2011
_journal_volume     67
_journal_issue      1
_journal_page_first     o153
_journal_page_last     o153
_journal_paper_category     QO
_journal_coeditor_code     ZB2008
_publ_contact_author_name     'Bahruz A.Rashidov'
_publ_contact_author_address
;
Baku State University, Z. Khalilov St. 23, Baku, AZ-1148, Azerbaijan
;
_publ_contact_author_email     'Bahruz_81@mail.ru'
_publ_contact_author_fax     '+7(499)1355085'
_publ_contact_author_phone     '+994558230581'
_publ_section_title
;
<i>rac</i>-(1<i>R</i>*,2<i>S</i>*,3<i>S</i>*)-Diethyl
4-methyl-2-phenyl-6-(2-phenylhydrazinylidene)cyclohex-4-ene-1,3-dicarboxylate
;
loop_
    _publ_author_name
    _publ_author_footnote
    _publ_author_address
    'Maharramov, Abel M.' ?
;
Baku State University, Z. Khalilov St. 23, Baku, AZ-1148, Azerbaijan
;
    'Ismiyev, Arif I.' .
;
Baku State University, Z. Khalilov St. 23, Baku, AZ-1148, Azerbaijan
;
    'Rashidov, Bahruz A.' .
;
Baku State University, Z. Khalilov St. 23, Baku, AZ-1148, Azerbaijan
;
data_I
_audit_creation_method     SHELXL-97
_chemical_name_systematic
;
<i>rac</i>-(1<i>R</i>*,2<i>S</i>*,3<i>S</i>*)-Diethyl
4-methyl-2-phenyl-6-(2-phenylhydrazinylidene)cyclohex-4-ene-1,3-dicarboxylate
;
_chemical_name_common     ?
_chemical_formula_moiety     'C25 H28 N2 O4'
_chemical_formula_sum     'C25 H28 N2 O4'
_chemical_formula_iupac     'C25 H28 N2 O4'
_chemical_formula_weight     420.49
_chemical_melting_point     444
_symmetry_cell_setting     monoclinic
_symmetry_space_group_name_H-M     'P 21/c'
_symmetry_space_group_name_Hall     '-P 2ybc'
loop_
    _symmetry_equiv_pos_as_xyz
    'x, y, z'
    '-x, y+1/2, -z+1/2'
    '-x, -y, -z'
    'x, -y-1/2, z-1/2'
_cell_length_a     11.5271(10)
_cell_length_b     13.4599(12)
_cell_length_c     14.4479(13)
_cell_angle_alpha     90.00
_cell_angle_beta     93.342(2)
_cell_angle_gamma     90.00
_cell_volume     2237.8(3)
_cell_formula_units_Z     4
_cell_measurement_reflns_used     8834
_cell_measurement_theta_min     2.20
_cell_measurement_theta_max     28.15
_cell_measurement_temperature     296(2)
_exptl_crystal_description     block
_exptl_crystal_colour     colourless
_exptl_crystal_size_max     0.30
_exptl_crystal_size_mid     0.30
_exptl_crystal_size_min     0.20
_exptl_crystal_density_diffrn     1.248
_exptl_crystal_density_meas     ?
_exptl_crystal_density_method     'not measured'
_exptl_crystal_F_000     896
_exptl_absorpt_coefficient_mu     0.085
_exptl_absorpt_correction_type     multi-scan
_exptl_absorpt_process_details     '(SADABS; Sheldrick, 1998)'
_exptl_absorpt_correction_T_min     0.9750
_exptl_absorpt_correction_T_max     0.9832
_exptl_special_details
;
;
_diffrn_ambient_temperature     296(2)
_diffrn_radiation_type     MoK\a
_diffrn_radiation_wavelength     0.71073
_diffrn_radiation_source     'fine-focus sealed tube'
_diffrn_radiation_monochromator     graphite
_diffrn_measurement_device_type     'Bruker APEXII CCD'
_diffrn_measurement_method     '\f and \w'
_diffrn_detector_area_resol_mean     ?
_diffrn_reflns_number     25227
_diffrn_reflns_av_R_equivalents     0.0223
_diffrn_reflns_av_sigmaI/netI     0.0172
_diffrn_reflns_theta_min     1.77
_diffrn_reflns_theta_max     28.33
_diffrn_reflns_theta_full     28.33
_diffrn_measured_fraction_theta_max     0.995
_diffrn_measured_fraction_theta_full     0.995
_diffrn_reflns_limit_h_min     -15
_diffrn_reflns_limit_h_max     15
_diffrn_reflns_limit_k_min     -17
_diffrn_reflns_limit_k_max     17
_diffrn_reflns_limit_l_min     -19
_diffrn_reflns_limit_l_max     19
_refine_special_details
;
Refinement of <i>F</i>^2^ against ALL reflections. The weighted <i>R</i>-factor
<i>wR</i> and goodness of fit <i>S</i> are based on <i>F</i>^2^, conventional
<i>R</i>-factors <i>R</i> are based on <i>F</i>, with <i>F</i> set to zero for
negative <i>F</i>^2^. The threshold expression of <i>F</i>^2^ >
\s(<i>F</i>^2^) is used only for calculating <i>R</i>-factors(gt) <i>etc</i>.
and is not relevant to the choice of reflections for refinement.
<i>R</i>-factors based on <i>F</i>^2^ are statistically about twice as large
as those based on <i>F</i>, and <i>R</i>- factors based on ALL data will be
even larger.
;
_reflns_number_total     5548
_reflns_number_gt     4052
_reflns_threshold_expression     I>2\s(I)
_refine_ls_structure_factor_coef     Fsqd
_refine_ls_matrix_type     full
_refine_ls_R_factor_all     0.0736
_refine_ls_R_factor_gt     0.0511
_refine_ls_wR_factor_gt     0.1285
_refine_ls_wR_factor_ref     0.1485
_refine_ls_goodness_of_fit_ref     0.999
_refine_ls_restrained_S_all     0.999
_refine_ls_number_reflns     5548
_refine_ls_number_parameters     289
_refine_ls_number_restraints     0
_refine_ls_hydrogen_treatment     mixed
_refine_ls_weighting_scheme     calc
_refine_ls_weighting_details
         'calc w=1/[\s^2^(Fo^2^)+(0.0638P)^2^+0.8590P] where P=(Fo^2^+2Fc^2^)/3'
_atom_sites_solution_hydrogens     difmap
_atom_sites_solution_primary     direct
_atom_sites_solution_secondary     difmap
_refine_ls_shift/su_max     0.004
_refine_ls_shift/su_mean     0.000
_refine_diff_density_max     0.338
_refine_diff_density_min     -0.242
_refine_ls_extinction_method     none
_refine_ls_extinction_coef     ?
loop_
    _atom_type_symbol
    _atom_type_description
    _atom_type_scat_dispersion_real
    _atom_type_scat_dispersion_imag
    _atom_type_scat_source
    'C' 'C' 0.0033 0.0016
                         'International Tables Vol C Tables 4.2.6.8 and 6.1.1.4'
    'H' 'H' 0.0000 0.0000
                         'International Tables Vol C Tables 4.2.6.8 and 6.1.1.4'
    'N' 'N' 0.0061 0.0033
                         'International Tables Vol C Tables 4.2.6.8 and 6.1.1.4'
    'O' 'O' 0.0106 0.0060
                         'International Tables Vol C Tables 4.2.6.8 and 6.1.1.4'
_computing_data_collection     'APEX2 (Bruker, 2005)'
_computing_cell_refinement     'SAINT-Plus (Bruker, 2001)'
_computing_data_reduction     'SAINT-Plus (Bruker, 2001)'
_computing_structure_solution     'SHELXTL (Sheldrick, 2008)'
_computing_structure_refinement     'SHELXTL (Sheldrick, 2008)'
_computing_molecular_graphics     'ORTEP-3 for Windows (Farrugia, 1997)'
_computing_publication_material     'SHELXTL (Sheldrick, 2008)'
loop_
    _atom_site_type_symbol
    _atom_site_label
    _atom_site_fract_x
    _atom_site_fract_y
    _atom_site_fract_z
    _atom_site_U_iso_or_equiv
    _atom_site_adp_type
    _atom_site_calc_flag
    _atom_site_refinement_flags
    _atom_site_occupancy
    _atom_site_disorder_assembly
    _atom_site_disorder_group
    O O1 0.15913(9) 0.34836(9) 0.54219(8) 0.0484(3) Uani d . 1 . .
    O O2 0.17111(13) 0.50496(11) 0.59085(11) 0.0709(4) Uani d . 1 . .
    N N1 0.30804(12) 0.45097(10) 0.40168(8) 0.0419(3) Uani d . 1 . .
    C C1 0.34611(13) 0.41600(11) 0.56061(9) 0.0380(3) Uani d . 1 . .
    H H1B 0.3852 0.4757 0.5855 0.046 Uiso calc R 1 . .
    C C2 0.38941(12) 0.32697(11) 0.61990(9) 0.0361(3) Uani d . 1 . .
    H H2A 0.3507 0.2673 0.5944 0.043 Uiso calc R 1 . .
    C C3 0.52040(13) 0.31464(12) 0.60926(10) 0.0413(3) Uani d . 1 . .
    H H3A 0.5596 0.3754 0.6316 0.050 Uiso calc R 1 . .
    C C4 0.54451(14) 0.30086(16) 0.50773(12) 0.0542(4) Uani d . 1 . .
    C C5 0.47578(14) 0.34400(14) 0.44177(11) 0.0490(4) Uani d . 1 . .
    H H5A 0.4929 0.3345 0.3803 0.059 Uiso calc R 1 . .
    C C6 0.37661(13) 0.40445(11) 0.46046(10) 0.0382(3) Uani d . 1 . .
    C C7 0.23724(14) 0.47893(11) 0.24792(10) 0.0428(3) Uani d . 1 . .
    N N2 0.32965(12) 0.45154(10) 0.30993(8) 0.0448(3) Uani d . 1 . .
    H H2B 0.3966 0.4359 0.2911 0.054 Uiso calc R 1 . .
    O O3 0.67654(10) 0.24545(9) 0.69781(9) 0.0594(3) Uani d . 1 . .
    O O4 0.51562(11) 0.15407(9) 0.68262(10) 0.0594(3) Uani d . 1 . .
    C C8 0.25723(17) 0.48808(14) 0.15465(11) 0.0531(4) Uani d . 1 . .
    H H8A 0.3309 0.4760 0.1341 0.064 Uiso calc R 1 . .
    C C9 0.16733(19) 0.51528(16) 0.09237(12) 0.0627(5) Uani d . 1 . .
    H H9A 0.1813 0.5221 0.0299 0.075 Uiso calc R 1 . .
    C C10 0.05779(19) 0.53242(15) 0.12122(13) 0.0646(5) Uani d . 1 . .
    H H10A -0.0021 0.5506 0.0787 0.078 Uiso calc R 1 . .
    C C11 0.03751(18) 0.52248(17) 0.21352(14) 0.0658(5) Uani d . 1 . .
    H H11A -0.0366 0.5339 0.2334 0.079 Uiso calc R 1 . .
    C C12 0.12618(16) 0.49575(15) 0.27715(12) 0.0565(4) Uani d . 1 . .
    H H12A 0.1115 0.4890 0.3395 0.068 Uiso calc R 1 . .
    C C13 0.21677(14) 0.43063(12) 0.56620(10) 0.0431(3) Uani d . 1 . .
    C C14 0.03416(16) 0.34864(19) 0.54926(17) 0.0726(6) Uani d . 1 . .
    H H14A -0.0022 0.3925 0.5029 0.087 Uiso calc R 1 . .
    H H14B 0.0150 0.3720 0.6100 0.087 Uiso calc R 1 . .
    C C15 -0.0078(2) 0.2468(3) 0.5345(3) 0.0940(9) Uani d . 1 . .
    H H15A -0.089(3) 0.246(3) 0.543(2) 0.141 Uiso d . 1 . .
    H H15B 0.038(3) 0.204(3) 0.579(2) 0.141 Uiso d . 1 . .
    H H15C 0.010(3) 0.229(3) 0.464(3) 0.141 Uiso d . 1 . .
    C C16 0.35616(14) 0.33795(11) 0.71930(10) 0.0418(3) Uani d . 1 . .
    C C17 0.26498(15) 0.28237(14) 0.75034(12) 0.0519(4) Uani d . 1 . .
    H H17A 0.2261 0.2380 0.7101 0.062 Uiso calc R 1 . .
    C C18 0.2309(2) 0.29172(18) 0.83973(15) 0.0698(6) Uani d . 1 . .
    H H18A 0.1696 0.2537 0.8593 0.084 Uiso calc R 1 . .
    C C19 0.2866(3) 0.35647(19) 0.89953(15) 0.0816(7) Uani d . 1 . .
    H H19A 0.2641 0.3621 0.9601 0.098 Uiso calc R 1 . .
    C C20 0.3760(3) 0.41330(18) 0.87026(14) 0.0831(7) Uani d . 1 . .
    H H20A 0.4133 0.4583 0.9108 0.100 Uiso calc R 1 . .
    C C21 0.4114(2) 0.40414(15) 0.78021(12) 0.0633(5) Uani d . 1 . .
    H H21A 0.4724 0.4427 0.7609 0.076 Uiso calc R 1 . .
    C C22 0.56773(13) 0.22838(12) 0.66713(11) 0.0430(3) Uani d . 1 . .
    C C23 0.73944(16) 0.16560(15) 0.74630(14) 0.0617(5) Uani d . 1 . .
    H H23A 0.7502 0.1102 0.7047 0.074 Uiso calc R 1 . .
    H H23B 0.6968 0.1424 0.7980 0.074 Uiso calc R 1 . .
    C C24 0.85377(18) 0.2070(2) 0.78001(17) 0.0780(7) Uani d . 1 . .
    H H24A 0.8982 0.1564 0.8127 0.117 Uiso calc R 1 . .
    H H24B 0.8418 0.2618 0.8209 0.117 Uiso calc R 1 . .
    H H24C 0.8951 0.2295 0.7282 0.117 Uiso calc R 1 . .
    C C25 0.6461(2) 0.2380(3) 0.48389(17) 0.1185(13) Uani d . 1 . .
    H H25A 0.6504 0.2357 0.4178 0.178 Uiso calc R 1 . .
    H H25B 0.6363 0.1719 0.5072 0.178 Uiso calc R 1 . .
    H H25C 0.7164 0.2661 0.5115 0.178 Uiso calc R 1 . .
loop_
    _atom_site_aniso_label
    _atom_site_aniso_U_11
    _atom_site_aniso_U_22
    _atom_site_aniso_U_33
    _atom_site_aniso_U_12
    _atom_site_aniso_U_13
    _atom_site_aniso_U_23
    O1 0.0358(6) 0.0533(7) 0.0561(7) 0.0049(5) 0.0021(5) -0.0080(5)
    O2 0.0700(9) 0.0599(8) 0.0818(10) 0.0231(7) -0.0039(7) -0.0232(7)
    N1 0.0497(7) 0.0413(7) 0.0344(6) 0.0034(6) -0.0012(5) 0.0019(5)
    C1 0.0425(8) 0.0365(7) 0.0343(7) -0.0010(6) -0.0029(6) 0.0003(5)
    C2 0.0357(7) 0.0364(7) 0.0360(7) -0.0020(6) 0.0000(5) 0.0017(5)
    C3 0.0348(7) 0.0452(8) 0.0433(8) -0.0026(6) -0.0031(6) 0.0091(6)
    C4 0.0373(8) 0.0774(12) 0.0486(9) 0.0092(8) 0.0081(7) 0.0155(8)
    C5 0.0427(8) 0.0659(11) 0.0389(8) 0.0058(7) 0.0065(6) 0.0091(7)
    C6 0.0397(7) 0.0394(7) 0.0352(7) -0.0023(6) -0.0009(6) 0.0024(6)
    C7 0.0527(9) 0.0384(7) 0.0367(7) 0.0047(6) -0.0036(6) 0.0012(6)
    N2 0.0461(7) 0.0538(8) 0.0342(6) 0.0071(6) 0.0004(5) 0.0036(5)
    O3 0.0478(7) 0.0564(7) 0.0712(8) -0.0034(5) -0.0201(6) 0.0201(6)
    O4 0.0492(7) 0.0458(7) 0.0826(9) -0.0026(5) 0.0003(6) 0.0151(6)
    C8 0.0588(10) 0.0610(10) 0.0392(8) 0.0037(8) 0.0005(7) 0.0032(7)
    C9 0.0834(14) 0.0677(12) 0.0356(8) 0.0030(10) -0.0093(8) 0.0033(8)
    C10 0.0725(13) 0.0640(12) 0.0546(11) 0.0151(10) -0.0213(9) -0.0022(9)
    C11 0.0568(11) 0.0783(13) 0.0610(11) 0.0204(10) -0.0070(9) -0.0033(10)
    C12 0.0607(11) 0.0679(11) 0.0407(8) 0.0168(9) 0.0014(7) 0.0012(8)
    C13 0.0485(9) 0.0461(8) 0.0343(7) 0.0090(7) -0.0021(6) -0.0034(6)
    C14 0.0381(9) 0.0907(16) 0.0884(15) 0.0118(10) -0.0004(9) -0.0160(12)
    C15 0.0479(12) 0.112(2) 0.122(2) -0.0180(13) 0.0054(13) -0.0147(18)
    C16 0.0499(9) 0.0390(7) 0.0365(7) 0.0062(6) 0.0025(6) 0.0059(6)
    C17 0.0531(10) 0.0524(9) 0.0511(9) 0.0061(8) 0.0100(7) 0.0106(7)
    C18 0.0753(13) 0.0769(14) 0.0599(12) 0.0185(11) 0.0279(10) 0.0203(11)
    C19 0.123(2) 0.0778(15) 0.0462(11) 0.0353(15) 0.0256(12) 0.0136(10)
    C20 0.138(2) 0.0670(13) 0.0436(10) 0.0085(14) -0.0038(12) -0.0099(9)
    C21 0.0915(15) 0.0558(11) 0.0421(9) -0.0110(10) -0.0010(9) -0.0008(8)
    C22 0.0402(8) 0.0459(8) 0.0427(8) -0.0002(6) -0.0003(6) 0.0056(6)
    C23 0.0590(11) 0.0592(11) 0.0649(11) 0.0090(9) -0.0131(9) 0.0151(9)
    C24 0.0550(12) 0.0930(17) 0.0841(15) 0.0032(11) -0.0133(10) 0.0266(13)
    C25 0.0849(17) 0.206(4) 0.0673(14) 0.085(2) 0.0294(13) 0.0412(18)
_geom_special_details
;
All e.s.d.'s (except the e.s.d. in the dihedral angle between two l.s. planes)
are estimated using the full covariance matrix. The cell e.s.d.'s are taken
into account individually in the estimation of e.s.d.'s in distances, angles
and torsion angles; correlations between e.s.d.'s in cell parameters are only
used when they are defined by crystal symmetry. An approximate (isotropic)
treatment of cell e.s.d.'s is used for estimating e.s.d.'s involving l.s.
planes.
;
loop_
    _geom_bond_atom_site_label_1
    _geom_bond_atom_site_label_2
    _geom_bond_site_symmetry_2
    _geom_bond_distance
    _geom_bond_publ_flag
    O1 C13 . 1.327(2) ?
    O1 C14 . 1.450(2) ?
    O2 C13 . 1.1944(19) ?
    N1 C6 . 1.2884(19) ?
    N1 N2 . 1.3630(17) ?
    C1 C13 . 1.511(2) ?
    C1 C6 . 1.5169(19) ?
    C1 C2 . 1.5392(19) ?
    C1 H1B . 0.9800 ?
    C2 C16 . 1.515(2) ?
    C2 C3 . 1.536(2) ?
    C2 H2A . 0.9800 ?
    C3 C22 . 1.514(2) ?
    C3 C4 . 1.520(2) ?
    C3 H3A . 0.9800 ?
    C4 C5 . 1.336(2) ?
    C4 C25 . 1.501(3) ?
    C5 C6 . 1.441(2) ?
    C5 H5A . 0.9300 ?
    C7 C8 . 1.386(2) ?
    C7 C12 . 1.390(2) ?
    C7 N2 . 1.401(2) ?
    N2 H2B . 0.8600 ?
    O3 C22 . 1.3257(19) ?
    O3 C23 . 1.453(2) ?
    O4 C22 . 1.1945(19) ?
    C8 C9 . 1.382(3) ?
    C8 H8A . 0.9300 ?
    C9 C10 . 1.372(3) ?
    C9 H9A . 0.9300 ?
    C10 C11 . 1.374(3) ?
    C10 H10A . 0.9300 ?
    C11 C12 . 1.382(3) ?
    C11 H11A . 0.9300 ?
    C12 H12A . 0.9300 ?
    C14 C15 . 1.465(4) ?
    C14 H14A . 0.9700 ?
    C14 H14B . 0.9700 ?
    C15 H15A . 0.95(4) ?
    C15 H15B . 0.99(4) ?
    C15 H15C . 1.08(4) ?
    C16 C21 . 1.381(2) ?
    C16 C17 . 1.386(2) ?
    C17 C18 . 1.377(3) ?
    C17 H17A . 0.9300 ?
    C18 C19 . 1.362(4) ?
    C18 H18A . 0.9300 ?
    C19 C20 . 1.370(4) ?
    C19 H19A . 0.9300 ?
    C20 C21 . 1.391(3) ?
    C20 H20A . 0.9300 ?
    C21 H21A . 0.9300 ?
    C23 C24 . 1.486(3) ?
    C23 H23A . 0.9700 ?
    C23 H23B . 0.9700 ?
    C24 H24A . 0.9600 ?
    C24 H24B . 0.9600 ?
    C24 H24C . 0.9600 ?
    C25 H25A . 0.9600 ?
    C25 H25B . 0.9600 ?
    C25 H25C . 0.9600 ?
loop_
    _geom_angle_atom_site_label_1
    _geom_angle_atom_site_label_2
    _geom_angle_atom_site_label_3
    _geom_angle_site_symmetry_1
    _geom_angle_site_symmetry_3
    _geom_angle
    _geom_angle_publ_flag
    C13 O1 C14 . . 117.62(14) ?
    C6 N1 N2 . . 120.26(13) ?
    C13 C1 C6 . . 110.41(11) ?
    C13 C1 C2 . . 111.15(12) ?
    C6 C1 C2 . . 111.43(12) ?
    C13 C1 H1B . . 107.9 ?
    C6 C1 H1B . . 107.9 ?
    C2 C1 H1B . . 107.9 ?
    C16 C2 C3 . . 114.21(12) ?
    C16 C2 C1 . . 111.09(12) ?
    C3 C2 C1 . . 108.50(11) ?
    C16 C2 H2A . . 107.6 ?
    C3 C2 H2A . . 107.6 ?
    C1 C2 H2A . . 107.6 ?
    C22 C3 C4 . . 111.04(14) ?
    C22 C3 C2 . . 110.64(12) ?
    C4 C3 C2 . . 110.24(12) ?
    C22 C3 H3A . . 108.3 ?
    C4 C3 H3A . . 108.3 ?
    C2 C3 H3A . . 108.3 ?
    C5 C4 C25 . . 121.29(17) ?
    C5 C4 C3 . . 120.07(15) ?
    C25 C4 C3 . . 118.63(15) ?
    C4 C5 C6 . . 123.75(15) ?
    C4 C5 H5A . . 118.1 ?
    C6 C5 H5A . . 118.1 ?
    N1 C6 C5 . . 127.86(14) ?
    N1 C6 C1 . . 114.30(13) ?
    C5 C6 C1 . . 117.84(12) ?
    C8 C7 C12 . . 119.29(15) ?
    C8 C7 N2 . . 118.82(15) ?
    C12 C7 N2 . . 121.88(14) ?
    N1 N2 C7 . . 116.63(13) ?
    N1 N2 H2B . . 121.7 ?
    C7 N2 H2B . . 121.7 ?
    C22 O3 C23 . . 117.95(14) ?
    C9 C8 C7 . . 119.73(17) ?
    C9 C8 H8A . . 120.1 ?
    C7 C8 H8A . . 120.1 ?
    C10 C9 C8 . . 121.02(17) ?
    C10 C9 H9A . . 119.5 ?
    C8 C9 H9A . . 119.5 ?
    C9 C10 C11 . . 119.35(17) ?
    C9 C10 H10A . . 120.3 ?
    C11 C10 H10A . . 120.3 ?
    C10 C11 C12 . . 120.66(19) ?
    C10 C11 H11A . . 119.7 ?
    C12 C11 H11A . . 119.7 ?
    C11 C12 C7 . . 119.93(17) ?
    C11 C12 H12A . . 120.0 ?
    C7 C12 H12A . . 120.0 ?
    O2 C13 O1 . . 123.66(16) ?
    O2 C13 C1 . . 125.35(16) ?
    O1 C13 C1 . . 110.96(12) ?
    O1 C14 C15 . . 107.96(18) ?
    O1 C14 H14A . . 110.1 ?
    C15 C14 H14A . . 110.1 ?
    O1 C14 H14B . . 110.1 ?
    C15 C14 H14B . . 110.1 ?
    H14A C14 H14B . . 108.4 ?
    C14 C15 H15A . . 108(2) ?
    C14 C15 H15B . . 107(2) ?
    H15A C15 H15B . . 113(3) ?
    C14 C15 H15C . . 106(2) ?
    H15A C15 H15C . . 111(3) ?
    H15B C15 H15C . . 111(3) ?
    C21 C16 C17 . . 118.16(16) ?
    C21 C16 C2 . . 122.30(15) ?
    C17 C16 C2 . . 119.51(14) ?
    C18 C17 C16 . . 121.14(19) ?
    C18 C17 H17A . . 119.4 ?
    C16 C17 H17A . . 119.4 ?
    C19 C18 C17 . . 120.3(2) ?
    C19 C18 H18A . . 119.9 ?
    C17 C18 H18A . . 119.9 ?
    C18 C19 C20 . . 119.80(19) ?
    C18 C19 H19A . . 120.1 ?
    C20 C19 H19A . . 120.1 ?
    C19 C20 C21 . . 120.4(2) ?
    C19 C20 H20A . . 119.8 ?
    C21 C20 H20A . . 119.8 ?
    C16 C21 C20 . . 120.3(2) ?
    C16 C21 H21A . . 119.9 ?
    C20 C21 H21A . . 119.9 ?
    O4 C22 O3 . . 123.97(15) ?
    O4 C22 C3 . . 125.21(14) ?
    O3 C22 C3 . . 110.81(13) ?
    O3 C23 C24 . . 106.77(16) ?
    O3 C23 H23A . . 110.4 ?
    C24 C23 H23A . . 110.4 ?
    O3 C23 H23B . . 110.4 ?
    C24 C23 H23B . . 110.4 ?
    H23A C23 H23B . . 108.6 ?
    C23 C24 H24A . . 109.5 ?
    C23 C24 H24B . . 109.5 ?
    H24A C24 H24B . . 109.5 ?
    C23 C24 H24C . . 109.5 ?
    H24A C24 H24C . . 109.5 ?
    H24B C24 H24C . . 109.5 ?
    C4 C25 H25A . . 109.5 ?
    C4 C25 H25B . . 109.5 ?
    H25A C25 H25B . . 109.5 ?
    C4 C25 H25C . . 109.5 ?
    H25A C25 H25C . . 109.5 ?
    H25B C25 H25C . . 109.5 ?
loop_
    _geom_torsion_atom_site_label_1
    _geom_torsion_atom_site_label_2
    _geom_torsion_atom_site_label_3
    _geom_torsion_atom_site_label_4
    _geom_torsion_site_symmetry_1
    _geom_torsion_site_symmetry_2
    _geom_torsion_site_symmetry_3
    _geom_torsion_site_symmetry_4
    _geom_torsion
    _geom_torsion_publ_flag
    C13 C1 C2 C16 . . . . -55.07(15) ?
    C6 C1 C2 C16 . . . . -178.68(12) ?
    C13 C1 C2 C3 . . . . 178.60(12) ?
    C6 C1 C2 C3 . . . . 54.99(15) ?
    C16 C2 C3 C22 . . . . 54.95(17) ?
    C1 C2 C3 C22 . . . . 179.45(12) ?
    C16 C2 C3 C4 . . . . 178.17(13) ?
    C1 C2 C3 C4 . . . . -57.33(16) ?
    C22 C3 C4 C5 . . . . 154.18(17) ?
    C2 C3 C4 C5 . . . . 31.2(2) ?
    C22 C3 C4 C25 . . . . -25.6(3) ?
    C2 C3 C4 C25 . . . . -148.6(2) ?
    C25 C4 C5 C6 . . . . 179.5(2) ?
    C3 C4 C5 C6 . . . . -0.3(3) ?
    N2 N1 C6 C5 . . . . -4.2(2) ?
    N2 N1 C6 C1 . . . . 176.16(12) ?
    C4 C5 C6 N1 . . . . 177.79(18) ?
    C4 C5 C6 C1 . . . . -2.6(3) ?
    C13 C1 C6 N1 . . . . 29.81(18) ?
    C2 C1 C6 N1 . . . . 153.84(13) ?
    C13 C1 C6 C5 . . . . -149.86(14) ?
    C2 C1 C6 C5 . . . . -25.83(18) ?
    C6 N1 N2 C7 . . . . 162.94(14) ?
    C8 C7 N2 N1 . . . . 175.09(14) ?
    C12 C7 N2 N1 . . . . -5.8(2) ?
    C12 C7 C8 C9 . . . . 1.1(3) ?
    N2 C7 C8 C9 . . . . -179.83(17) ?
    C7 C8 C9 C10 . . . . -0.7(3) ?
    C8 C9 C10 C11 . . . . 0.1(3) ?
    C9 C10 C11 C12 . . . . 0.2(3) ?
    C10 C11 C12 C7 . . . . 0.2(3) ?
    C8 C7 C12 C11 . . . . -0.8(3) ?
    N2 C7 C12 C11 . . . . -179.88(18) ?
    C14 O1 C13 O2 . . . . -1.9(2) ?
    C14 O1 C13 C1 . . . . 176.44(15) ?
    C6 C1 C13 O2 . . . . -113.05(18) ?
    C2 C1 C13 O2 . . . . 122.76(18) ?
    C6 C1 C13 O1 . . . . 68.60(16) ?
    C2 C1 C13 O1 . . . . -55.59(16) ?
    C13 O1 C14 C15 . . . . -170.7(2) ?
    C3 C2 C16 C21 . . . . 49.1(2) ?
    C1 C2 C16 C21 . . . . -74.00(19) ?
    C3 C2 C16 C17 . . . . -132.94(15) ?
    C1 C2 C16 C17 . . . . 103.95(16) ?
    C21 C16 C17 C18 . . . . -0.8(3) ?
    C2 C16 C17 C18 . . . . -178.81(16) ?
    C16 C17 C18 C19 . . . . 0.1(3) ?
    C17 C18 C19 C20 . . . . 0.7(3) ?
    C18 C19 C20 C21 . . . . -1.0(4) ?
    C17 C16 C21 C20 . . . . 0.5(3) ?
    C2 C16 C21 C20 . . . . 178.51(18) ?
    C19 C20 C21 C16 . . . . 0.3(3) ?
    C23 O3 C22 O4 . . . . 5.6(3) ?
    C23 O3 C22 C3 . . . . -173.54(15) ?
    C4 C3 C22 O4 . . . . -89.5(2) ?
    C2 C3 C22 O4 . . . . 33.2(2) ?
    C4 C3 C22 O3 . . . . 89.58(17) ?
    C2 C3 C22 O3 . . . . -147.67(14) ?
    C22 O3 C23 C24 . . . . -175.08(17) ?
