# Supplementary material for: rac-(1R*,2S*,3S*)-Diethyl 4-methyl-2-phenyl-6-(2-phenyl­hydrazinyl­idene)cyclo­hex-4-ene-1,3-dicarboxyl­ate
Source: Acta Crystallogr Sect E Struct Rep Online. 2010 Dec 18;67(Pt 1):o153. doi: 10.1107/S1600536810045058 (PMC3050305; doi:10.1107/S1600536810045058)
Supplement: Supplementary file 2 [file e-67-0o153-Isup2.hkl]

# 
# h,k,l, Fc-squared, Fo-squared, sigma(Fo-squared) and status flag 
# 
data_I
_shelx_title ' Arif03 in P2(1)/c' 
_shelx_refln_list_code          4 
_shelx_F_calc_maximum      200.99 
_exptl_crystal_F_000       896.00 
_reflns_d_resolution_high  0.7488 
 
loop_ 
 _symmetry_equiv_pos_as_xyz 
 'x, y, z' 
 '-x, y+1/2, -z+1/2' 
 '-x, -y, -z' 
 'x, -y-1/2, z-1/2' 
 
_cell_length_a    11.5271 
_cell_length_b    13.4599 
_cell_length_c    14.4479 
_cell_angle_alpha  90.000 
_cell_angle_beta   93.342 
_cell_angle_gamma  90.000 
 
_shelx_F_squared_multiplier     1.000 
 
loop_ 
 _refln_index_h 
 _refln_index_k 
 _refln_index_l 
 _refln_F_squared_calc 
 _refln_F_squared_meas 
 _refln_F_squared_sigma 
 _refln_observed_status 
   1   0   0     9286.38     7327.61    375.63 o 
   2   0   0     2736.01     2861.96     27.82 o 
   3   0   0     1875.60     1884.05     16.70 o 
   4   0   0      294.35      269.53      3.15 o 
   5   0   0       39.63       28.62      1.78 o 
   6   0   0     4349.17     4639.43     39.91 o 
   7   0   0        3.09       10.52      0.99 o 
   8   0   0      358.11      363.92      4.86 o 
   9   0   0       62.44       58.18      2.26 o 
  10   0   0      557.09      568.99      7.11 o 
  12   0   0       31.07       18.07      1.88 o 
  13   0   0       21.09       18.40      2.00 o 
  14   0   0       35.24       40.09      6.49 o 
  15   0   0        0.11       10.47      5.56 o 
   1   1   0     3831.49     3828.81     19.37 o 
   2   1   0      252.37      267.22      1.81 o 
   3   1   0     1281.98     1225.53      7.84 o 
   4   1   0       33.63       24.98      0.65 o 
   5   1   0      271.68      297.63      2.55 o 
   6   1   0     2679.44     3046.32     18.87 o 
   7   1   0      825.73      838.17      6.52 o 
   8   1   0      321.46      350.63      4.09 o 
   9   1   0       12.25       20.92      1.11 o 
  10   1   0       33.01       30.61      1.37 o 
  11   1   0        9.24        7.03      1.10 o 
  12   1   0        0.26       -0.99      0.99 o 
  13   1   0        1.48        1.93      1.36 o 
  14   1   0       10.27       10.20      2.50 o 
  15   1   0        0.00       13.33      4.01 o 
   1   2   0     8359.99     8597.57     55.03 o 
   2   2   0     3728.28     3828.10     25.83 o 
   4   2   0     1128.55     1154.49      7.55 o 
   5   2   0      289.24      320.52      2.71 o 
   6   2   0       80.54       86.64      1.87 o 
   7   2   0      121.29      151.53      2.78 o 
   8   2   0      184.27      167.83      2.20 o 
   9   2   0       68.77       67.21      1.79 o 
  10   2   0        0.83       -0.83      0.83 o 
  11   2   0       74.85       73.40      1.99 o 
  12   2   0        5.96        4.91      1.34 o 
  13   2   0        6.90        5.73      1.39 o 
  14   2   0        8.13        8.81      2.13 o 
  15   2   0        8.49       27.94      4.48 o 
   1   3   0    20948.70    20218.75    159.60 o 
   2   3   0    16264.11    16888.87    142.54 o 
   3   3   0     2920.07     2920.38     18.05 o 
   5   3   0     2115.37     2262.20     14.25 o 
   6   3   0       18.97        9.16      0.60 o 
   7   3   0      538.15      534.50      4.33 o 
   8   3   0      194.06      187.40      2.36 o 
   9   3   0        4.35        4.45      0.90 o 
  10   3   0      214.92      184.75      2.71 o 
  11   3   0        1.66       -1.17      1.17 o 
  12   3   0        6.33        2.67      1.30 o 
  13   3   0        1.21        0.42      1.64 o 
  14   3   0       14.53       18.80      2.88 o 
  15   3   0        1.65       15.07      4.14 o 
   0   4   0     7345.64     6278.68     55.43 o 
   1   4   0     7324.44     7513.31     46.81 o 
   2   4   0     3205.70     3505.06     21.58 o 
   3   4   0       45.02       56.17      0.99 o 
   4   4   0       14.15       24.71      0.81 o 
   5   4   0        6.33        2.24      0.48 o 
   6   4   0       16.53       12.27      0.77 o 
   7   4   0      334.75      312.82      3.02 o 
   8   4   0      219.53      223.81      2.66 o 
   9   4   0      473.24      483.61      4.53 o 
  10   4   0       70.87       57.62      2.40 o 
  11   4   0       15.50       16.93      1.61 o 
  12   4   0       54.09       56.68      2.53 o 
  13   4   0        0.21       -0.01      1.75 o 
  14   4   0        2.69        3.56      3.23 o 
   1   5   0        7.14        2.96      0.92 o 
   2   5   0      868.59      788.33      5.54 o 
   3   5   0     3233.20     3489.38     21.54 o 
   4   5   0        6.26        7.01      0.61 o 
   5   5   0      445.53      453.53      3.73 o 
   6   5   0      230.61      262.15      2.65 o 
   7   5   0      592.26      553.31      4.57 o 
   8   5   0      575.99      600.04      5.03 o 
   9   5   0       11.53        9.82      1.23 o 
  10   5   0        6.27        4.30      1.28 o 
  11   5   0       17.90       19.06      1.60 o 
  12   5   0       18.31       18.27      2.03 o 
  13   5   0        1.96        0.34      1.88 o 
  14   5   0       14.79       18.39      2.44 o 
   0   6   0     3233.62     3536.60     30.90 o 
   1   6   0      676.80      689.88      5.06 o 
   2   6   0      194.83      184.32      2.11 o 
   3   6   0     6912.24     7475.73     45.41 o 
   4   6   0     1059.56     1116.54      7.75 o 
   5   6   0      273.04      260.09      2.64 o 
   6   6   0       65.28       47.99      1.28 o 
   7   6   0       50.97       53.62      1.88 o 
   8   6   0      337.03      310.60      3.36 o 
   9   6   0      939.76      941.17      8.45 o 
  10   6   0      106.29      121.50      3.29 o 
  11   6   0        0.32       -1.27      1.27 o 
  12   6   0        0.53       -1.94      2.44 o 
  13   6   0        0.52        0.26      3.23 o 
  14   6   0       49.09       67.67      5.83 o 
   1   7   0      743.17      661.29      5.49 o 
   2   7   0      685.23      634.81      5.18 o 
   3   7   0      365.10      387.48      3.47 o 
   4   7   0      568.22      535.65      4.43 o 
   5   7   0      299.21      267.79      2.83 o 
   6   7   0       64.99       70.75      1.54 o 
   7   7   0        0.72       -0.22      0.94 o 
   8   7   0       20.68       15.57      1.70 o 
   9   7   0       19.84       23.27      1.63 o 
  10   7   0      284.91      278.38      4.79 o 
  11   7   0       14.41       13.21      1.95 o 
  12   7   0        1.82        3.19      2.57 o 
  13   7   0       15.78       13.81      2.43 o 
  14   7   0       16.68       19.42      2.64 o 
   0   8   0      160.44      126.81      2.66 o 
   1   8   0     1183.82     1069.30      7.63 o 
   2   8   0       47.77       43.53      1.62 o 
   3   8   0       34.59       36.28      1.65 o 
   4   8   0       12.49       26.49      1.13 o 
   5   8   0       28.46       44.08      1.38 o 
   6   8   0       75.97       59.27      1.58 o 
   7   8   0      248.78      237.82      4.42 o 
   8   8   0        4.79        1.24      1.51 o 
   9   8   0        2.56        0.95      1.32 o 
  10   8   0       14.49       13.01      1.61 o 
  11   8   0        2.86        1.38      2.09 o 
  12   8   0       29.61       39.80      2.84 o 
  13   8   0       18.62       22.91      2.73 o 
   1   9   0      120.01      121.37      1.96 o 
   2   9   0      337.33      346.17      3.44 o 
   3   9   0      186.44      184.26      2.44 o 
   4   9   0       57.85       43.88      1.71 o 
   5   9   0       52.46       46.45      1.55 o 
   6   9   0      500.68      505.59      4.65 o 
   7   9   0        0.49       -0.51      1.22 o 
   8   9   0        1.74       -0.12      1.27 o 
   9   9   0       45.00       49.82      2.27 o 
  10   9   0        7.64        3.70      3.02 o 
  11   9   0        0.18       -1.76      3.24 o 
  12   9   0       13.19       15.03      2.47 o 
  13   9   0        3.46        2.19      3.26 o 
   0  10   0      210.16      158.49      3.32 o 
   1  10   0       33.18       26.13      1.40 o 
   2  10   0        4.45        4.97      0.84 o 
   3  10   0      350.10      312.57      3.40 o 
   4  10   0      149.02      151.55      2.45 o 
   5  10   0      388.57      379.68      3.99 o 
   6  10   0      319.61      287.15      3.41 o 
   7  10   0       20.20       16.20      1.53 o 
   8  10   0      101.55       93.99      3.14 o 
   9  10   0        6.97        6.93      1.51 o 
  10  10   0       13.83        8.56      2.00 o 
  11  10   0       34.61       36.48      2.71 o 
  12  10   0       15.69       22.17      2.93 o 
   1  11   0       29.16       30.39      1.34 o 
   2  11   0       62.30       60.03      1.85 o 
   3  11   0      281.80      268.90      3.27 o 
   4  11   0       67.60       63.48      1.97 o 
   5  11   0      118.11      120.25      2.84 o 
   6  11   0       71.03       73.60      2.55 o 
   7  11   0      215.52      222.03      3.81 o 
   8  11   0       15.96       22.47      1.76 o 
   9  11   0        3.46        6.36      2.03 o 
  10  11   0       16.24       17.33      2.92 o 
  11  11   0        6.78        3.83      3.68 o 
  12  11   0        0.83       -3.19      3.19 o 
   0  12   0      721.84      708.22      8.75 o 
   1  12   0      104.27       92.90      2.23 o 
   2  12   0        0.01       -0.24      1.03 o 
   3  12   0        0.44       -0.30      1.07 o 
   4  12   0      123.53      118.27      2.76 o 
   5  12   0       75.25       74.06      2.14 o 
   6  12   0       89.19       77.17      2.73 o 
   7  12   0       22.88       19.34      1.77 o 
   8  12   0      137.65      152.70      3.51 o 
   9  12   0       12.66       14.80      2.70 o 
  10  12   0        0.91       -2.70      2.70 o 
  11  12   0        7.77        6.82     11.06 o 
   1  13   0        9.54        8.14      1.27 o 
   2  13   0      105.16      119.07      2.59 o 
   3  13   0      209.53      247.95      4.09 o 
   4  13   0       76.88       81.16      2.36 o 
   5  13   0       21.40       21.53      1.85 o 
   6  13   0       38.21       31.49      3.98 o 
   7  13   0      199.03      206.70      6.90 o 
   8  13   0        2.51        0.51      2.72 o 
   9  13   0       26.32       32.63      9.23 o 
  10  13   0       10.65       13.19      2.91 o 
   0  14   0       13.28       18.60      2.07 o 
   1  14   0       33.55       32.78      1.64 o 
   2  14   0       44.46       44.00      2.58 o 
   3  14   0      169.37      192.52      3.52 o 
   4  14   0       15.56       14.59      2.37 o 
   5  14   0        0.00        0.80      1.93 o 
   6  14   0        2.64       -1.01      2.25 o 
   7  14   0       18.77       17.35      2.56 o 
   8  14   0        1.48        1.09      3.93 o 
   9  14   0        0.86       -1.73      2.71 o 
   1  15   0       71.75       69.96      2.77 o 
   2  15   0        2.91        0.35      1.44 o 
   3  15   0        6.43        9.50      1.63 o 
   4  15   0        0.03       -1.93      1.93 o 
   5  15   0        0.97        0.22      1.92 o 
   6  15   0        4.84        2.40      3.31 o 
   7  15   0       16.76       21.16      5.39 o 
   8  15   0       12.02        5.09      6.80 o 
   0  16   0       99.29      127.75      5.18 o 
   1  16   0       21.18       22.33      2.05 o 
   2  16   0        4.06        3.94      1.68 o 
   3  16   0        7.50        4.51      2.20 o 
   4  16   0        1.96       -1.36      2.00 o 
   5  16   0        7.01        4.37      2.24 o 
   6  16   0        4.29       -0.94      4.56 o 
   1  17   0       13.28       15.69      1.98 o 
   2  17   0       26.51       25.60      3.15 o 
   3  17   0       13.53        9.23      2.95 o 
   4  17   0        2.96        2.81      2.19 o 
 -15   1   1        6.99       19.53      4.15 o 
 -14   1   1        1.71        4.17      2.69 o 
 -13   1   1        9.31        7.74      1.66 o 
 -12   1   1        0.45       -0.98      0.98 o 
 -11   1   1        0.34       -0.89      0.89 o 
 -10   1   1      147.16      130.80      2.30 o 
  -9   1   1        0.29       -0.70      0.70 o 
  -8   1   1        2.82        5.24      0.73 o 
  -7   1   1      153.56      132.34      1.84 o 
  -6   1   1     2052.37     2218.38     14.06 o 
  -5   1   1       28.13       32.56      1.46 o 
  -4   1   1     5583.21     5740.14     35.57 o 
  -2   1   1     3179.17     3215.74     19.33 o 
  -1   1   1     1771.36     1679.56     11.12 o 
   0   1   1     6768.61     7125.65     68.48 o 
   1   1   1      373.39      317.27      2.12 o 
   2   1   1     1010.21     1020.12      6.78 o 
   3   1   1      355.69      350.98      2.44 o 
   4   1   1      414.94      458.99      3.38 o 
   5   1   1      340.35      357.34      2.92 o 
   6   1   1      779.86      842.64      5.97 o 
   7   1   1        7.47        7.97      0.64 o 
   8   1   1       66.00       62.96      1.52 o 
   9   1   1       39.64       37.11      1.46 o 
  10   1   1      126.82      131.27      2.34 o 
  11   1   1        1.57       -1.26      1.26 o 
  12   1   1       55.74       63.85      2.45 o 
  13   1   1       36.55       38.20      2.08 o 
  14   1   1        4.76        6.45      3.23 o 
  15   1   1       33.56       63.33      5.89 o 
 -15   2   1        6.51       18.31      4.15 o 
 -14   2   1        1.63        2.59      2.70 o 
 -13   2   1        5.35        6.98      1.67 o 
 -12   2   1        0.46       -0.34      1.01 o 
 -11   2   1        0.24       -0.88      0.88 o 
 -10   2   1        0.01       -0.95      0.95 o 
  -9   2   1      227.94      226.42      2.77 o 
  -8   2   1       24.25       19.20      0.96 o 
  -7   2   1      355.73      370.10      3.33 o 
  -6   2   1     1424.68     1636.84     15.91 o 
  -5   2   1     5482.34     5837.30     35.79 o 
  -4   2   1     1210.61     1282.18      8.32 o 
  -3   2   1        4.85        5.79      0.56 o 
  -2   2   1      113.79      107.73      1.91 o 
  -1   2   1     3628.52     3554.08     21.68 o 
   0   2   1     1236.77     1216.97      6.54 o 
   1   2   1     4163.13     4070.75     23.71 o 
   3   2   1     4826.65     4976.97     40.40 o 
   4   2   1      909.52      907.93      6.62 o 
   5   2   1      187.55      179.21      1.86 o 
   6   2   1      205.70      244.14      2.39 o 
   7   2   1      118.46      121.39      1.74 o 
   8   2   1       10.25       15.78      0.86 o 
   9   2   1       41.08       38.97      1.58 o 
  10   2   1       44.27       43.79      1.74 o 
  11   2   1       24.87       28.76      1.42 o 
  12   2   1       75.59       71.12      2.56 o 
  13   2   1        0.18        0.10      2.07 o 
  14   2   1       11.54       14.98      4.60 o 
 -15   3   1        1.14        5.81      5.17 o 
 -14   3   1       41.00       54.08      4.68 o 
 -13   3   1       23.93       23.32      2.11 o 
 -12   3   1       15.21       12.30      1.72 o 
 -11   3   1       21.57       18.67      1.25 o 
 -10   3   1       36.12       34.90      1.53 o 
  -9   3   1       48.22       51.36      2.14 o 
  -8   3   1      195.07      192.35      2.40 o 
  -7   3   1      105.83      100.92      1.64 o 
  -6   3   1       39.16       49.08      1.30 o 
  -5   3   1      667.90      648.85      4.76 o 
  -4   3   1     1430.06     1472.84      9.49 o 
  -3   3   1     1325.36     1351.48      8.72 o 
  -2   3   1     3571.20     3737.95     32.02 o 
  -1   3   1    26480.03    25596.55    196.92 o 
   0   3   1     4132.80     4335.81     27.01 o 
   1   3   1    24080.15    23876.98    134.88 o 
   2   3   1     5626.85     5728.19     46.64 o 
   3   3   1      249.08      222.83      2.06 o 
   4   3   1      894.24      806.80      5.09 o 
   5   3   1       37.59       33.89      2.14 o 
   6   3   1      136.81      160.30      1.86 o 
   7   3   1      153.69      172.35      2.66 o 
   8   3   1       28.47       26.08      1.06 o 
   9   3   1     1039.00     1025.59      7.62 o 
  10   3   1      334.46      320.66      3.60 o 
  11   3   1       64.79       57.41      2.34 o 
  12   3   1        7.08        7.22      1.46 o 
  13   3   1        3.61        3.21      1.48 o 
  14   3   1       17.63       18.51      2.43 o 
  15   3   1        5.96        8.57      3.46 o 
 -15   4   1        0.07       13.55      4.21 o 
 -14   4   1       20.32       25.57      3.84 o 
 -13   4   1        0.87        0.52      1.63 o 
 -12   4   1        2.20        0.19      1.55 o 
 -11   4   1        5.99        6.58      1.33 o 
 -10   4   1       49.09       42.95      1.67 o 
  -9   4   1        5.82        4.89      1.05 o 
  -8   4   1      224.56      197.14      2.49 o 
  -7   4   1       24.29       22.82      1.12 o 
  -6   4   1       11.71       12.47      0.69 o 
  -5   4   1       40.21       57.23      1.16 o 
  -4   4   1      331.69      423.03      3.37 o 
  -3   4   1      167.34      202.48      2.22 o 
  -2   4   1     4390.43     4639.76     36.56 o 
  -1   4   1      414.60      426.60      3.20 o 
   0   4   1        4.63        7.14      0.51 o 
   1   4   1     2884.46     2985.52     18.48 o 
   2   4   1     2564.12     2571.58     16.04 o 
   3   4   1     3731.81     3912.24     22.07 o 
   4   4   1      511.60      588.00      3.90 o 
   5   4   1      246.45      276.02      2.52 o 
   6   4   1       87.11       95.45      1.46 o 
   7   4   1      256.60      264.79      2.70 o 
   8   4   1      516.99      504.38      4.37 o 
   9   4   1       65.32       57.17      1.81 o 
  10   4   1        8.11       13.15      2.15 o 
  11   4   1        3.96        1.61      1.29 o 
  12   4   1        3.19        0.22      1.59 o 
  13   4   1       44.12       46.80      3.68 o 
  14   4   1       16.02       23.52      3.25 o 
 -14   5   1        2.29        5.15      3.36 o 
 -13   5   1        3.20        4.06      1.96 o 
 -12   5   1        1.23       -0.94      1.95 o 
 -11   5   1       15.42       17.94      1.93 o 
 -10   5   1        8.40        8.60      1.28 o 
  -9   5   1       48.52       43.73      1.72 o 
  -8   5   1        0.31       -0.77      0.77 o 
  -7   5   1       91.85      102.98      1.76 o 
  -6   5   1       15.35       19.02      0.91 o 
  -5   5   1      618.46      604.16      4.67 o 
  -3   5   1     2282.65     2411.26     15.17 o 
  -2   5   1      414.36      464.52      3.93 o 
  -1   5   1      540.67      489.98      3.72 o 
   1   5   1      333.95      324.35      2.72 o 
   2   5   1      570.21      653.96      6.06 o 
   3   5   1      375.03      403.28      3.27 o 
   4   5   1       53.64       62.69      2.54 o 
   5   5   1        9.07        7.22      0.88 o 
   6   5   1      159.35      174.99      2.20 o 
   7   5   1      188.36      211.44      2.40 o 
   8   5   1      133.66      130.38      3.10 o 
   9   5   1        1.54        3.08      1.34 o 
  10   5   1       61.69       60.33      2.48 o 
  11   5   1       23.14       25.71      2.45 o 
  12   5   1        4.91        2.47      1.40 o 
  13   5   1       27.13       45.18      5.31 o 
  14   5   1       51.49       65.54      3.95 o 
 -14   6   1        0.36        1.23      2.10 o 
 -13   6   1        5.85        2.85      2.00 o 
 -12   6   1       18.89       19.67      3.36 o 
 -11   6   1       28.33       34.36      2.33 o 
 -10   6   1       47.54       34.21      1.81 o 
  -9   6   1        3.52        3.95      1.03 o 
  -8   6   1       42.31       40.22      1.51 o 
  -7   6   1       76.10       69.77      1.65 o 
  -6   6   1      101.99       95.17      1.66 o 
  -5   6   1      124.39      141.83      2.25 o 
  -4   6   1        0.06       -0.69      0.69 o 
  -3   6   1       76.49       83.28      1.71 o 
  -2   6   1     1609.87     1721.86     11.19 o 
  -1   6   1        5.67        5.81      0.53 o 
   1   6   1      542.49      503.52      3.95 o 
   2   6   1       99.68       92.91      1.51 o 
   3   6   1      436.00      470.81      3.85 o 
   4   6   1     2833.13     2770.98     17.51 o 
   5   6   1       57.06       60.68      1.47 o 
   6   6   1       20.13       14.85      0.83 o 
   7   6   1      353.65      360.98      3.40 o 
   8   6   1      137.78      112.02      4.10 o 
   9   6   1      761.02      721.31      7.53 o 
  10   6   1       68.11       67.14      2.47 o 
  11   6   1        1.43       -0.01      1.23 o 
  12   6   1       17.97       18.29      3.44 o 
  13   6   1       26.10       36.44      5.65 o 
  14   6   1        0.03        4.67      2.96 o 
 -14   7   1        0.01       -1.47      2.13 o 
 -13   7   1        7.79        5.56      2.21 o 
 -12   7   1        2.92        2.44      1.85 o 
 -11   7   1       20.63       15.46      2.03 o 
 -10   7   1      174.64      176.69      4.11 o 
  -9   7   1      174.98      163.23      3.89 o 
  -8   7   1        4.39        6.28      1.72 o 
  -7   7   1      646.05      629.24      6.38 o 
  -6   7   1       15.26       11.78      0.87 o 
  -5   7   1        7.59        5.19      0.73 o 
  -4   7   1       12.89       25.86      1.05 o 
  -3   7   1      209.62      183.09      3.13 o 
  -2   7   1       14.74       17.10      0.89 o 
  -1   7   1        9.35       10.71      0.94 o 
   0   7   1        0.00        0.06      0.53 o 
   1   7   1     1826.19     1736.17     11.41 o 
   2   7   1      906.78      815.80      6.01 o 
   3   7   1      363.02      418.57      3.64 o 
   4   7   1      680.23      727.08      6.15 o 
   5   7   1      978.50      977.66      7.14 o 
   6   7   1       23.51       19.72      0.97 o 
   7   7   1       42.85       40.90      2.82 o 
   8   7   1       13.03       11.22      2.30 o 
   9   7   1       20.07       27.67      1.71 o 
  10   7   1       71.79       82.08      2.71 o 
  11   7   1       20.25       22.85      2.39 o 
  12   7   1       24.29       25.98      2.54 o 
  13   7   1        3.96        7.02      3.21 o 
  14   7   1        1.23        1.39      3.95 o 
 -13   8   1       15.59       15.84      2.54 o 
 -12   8   1        7.33        5.15      2.10 o 
 -11   8   1        2.57       -0.18      1.66 o 
 -10   8   1       10.50       14.37      2.04 o 
  -9   8   1      110.96      120.08      2.80 o 
  -8   8   1      286.61      287.13      3.37 o 
  -7   8   1       83.66       82.22      2.67 o 
  -6   8   1      187.33      183.79      2.53 o 
  -5   8   1       74.08       73.41      1.63 o 
  -4   8   1      511.17      519.64      4.46 o 
  -3   8   1       37.37       28.94      1.14 o 
  -2   8   1       24.98       18.75      1.22 o 
  -1   8   1      284.14      276.80      2.87 o 
   0   8   1      434.79      423.32      3.76 o 
   1   8   1     1343.92     1192.74      8.36 o 
   2   8   1     1635.18     1667.00     11.19 o 
   3   8   1      486.23      508.49      4.35 o 
   4   8   1     1029.82     1099.30      7.92 o 
   5   8   1      340.37      366.44      3.54 o 
   6   8   1        0.29       -1.01      1.01 o 
   7   8   1      535.82      572.02      7.22 o 
   8   8   1        9.46       11.99      1.44 o 
   9   8   1        0.48       -0.94      1.34 o 
  10   8   1       27.03       21.23      1.75 o 
  11   8   1        6.60        4.94      2.21 o 
  12   8   1      181.50      202.04      9.58 o 
  13   8   1       45.41       56.10      4.36 o 
 -13   9   1        2.69        2.75      2.31 o 
 -12   9   1        2.22       -0.62      2.14 o 
 -11   9   1        0.06       -0.87      1.81 o 
 -10   9   1       14.40        9.48      1.90 o 
  -9   9   1      232.98      243.29      3.93 o 
  -8   9   1        1.51       -1.22      1.22 o 
  -7   9   1      101.26      110.94      2.21 o 
  -6   9   1      133.84      119.93      2.72 o 
  -5   9   1        1.31        1.00      0.82 o 
  -4   9   1        9.25        7.25      0.88 o 
  -3   9   1       26.99       38.18      1.37 o 
  -2   9   1        1.27       -0.52      0.68 o 
  -1   9   1       87.69       80.95      1.69 o 
   0   9   1      696.49      719.55      5.69 o 
   1   9   1       41.96       43.20      1.41 o 
   2   9   1      167.90      162.19      2.36 o 
   3   9   1       31.37       28.81      1.22 o 
   4   9   1       24.83       26.51      1.17 o 
   5   9   1        0.38        0.85      1.09 o 
   6   9   1       32.36       32.89      1.65 o 
   7   9   1      180.13      187.47      3.50 o 
   8   9   1        1.60        3.14      1.37 o 
   9   9   1       98.31      107.78      2.90 o 
  10   9   1       29.11       31.05      2.24 o 
  11   9   1       67.47       75.52      3.62 o 
  12   9   1        1.96        6.33      2.22 o 
  13   9   1        4.81        2.87      3.57 o 
 -12  10   1        3.03        2.53      2.27 o 
 -11  10   1       13.54       14.46      2.30 o 
 -10  10   1        0.14       -1.66      1.66 o 
  -9  10   1       42.15       39.47      2.65 o 
  -8  10   1       35.31       35.39      1.94 o 
  -7  10   1        0.40       -1.17      1.17 o 
  -6  10   1       41.77       33.79      1.74 o 
  -5  10   1      126.80      112.51      2.19 o 
  -4  10   1      110.33      106.63      2.25 o 
  -3  10   1       76.39       82.49      1.83 o 
  -2  10   1        0.75       -0.20      0.78 o 
  -1  10   1      642.26      646.20      5.42 o 
   0  10   1      180.74      187.98      2.70 o 
   1  10   1       29.71       36.39      1.59 o 
   2  10   1       88.09       71.94      1.72 o 
   3  10   1       49.82       52.22      2.12 o 
   4  10   1      175.70      184.53      2.66 o 
   5  10   1        7.69        5.95      1.21 o 
   6  10   1       34.05       24.86      1.68 o 
   7  10   1       49.38       44.16      2.27 o 
   8  10   1        0.50       -0.17      1.35 o 
   9  10   1       74.84       73.39      2.74 o 
  10  10   1        4.16        1.03      1.92 o 
  11  10   1        3.27        3.44      2.26 o 
  12  10   1        0.93       -1.78      4.26 o 
 -12  11   1       12.03       14.27      3.07 o 
 -11  11   1        5.99        2.96      2.89 o 
 -10  11   1        0.14       -2.98      3.63 o 
  -9  11   1       37.84       38.00      2.53 o 
  -8  11   1       11.65       17.22      1.72 o 
  -7  11   1       14.36       11.35      1.54 o 
  -6  11   1      102.77       93.07      2.24 o 
  -5  11   1       29.79       26.92      1.55 o 
  -4  11   1        1.62        1.10      0.99 o 
  -3  11   1        4.32        5.16      1.02 o 
  -2  11   1        3.01        2.68      0.92 o 
  -1  11   1       39.27       42.44      1.70 o 
   0  11   1      165.88      185.89      2.73 o 
   1  11   1      135.62      134.76      2.35 o 
   2  11   1      270.10      245.94      3.14 o 
   3  11   1       29.66       23.90      1.26 o 
   4  11   1      125.02      129.04      2.50 o 
   5  11   1      219.27      245.72      3.23 o 
   6  11   1       98.95       95.12      2.77 o 
   7  11   1       52.64       54.06      2.42 o 
   8  11   1       20.30       21.55      1.79 o 
   9  11   1       17.55       15.52      1.79 o 
  10  11   1        0.54       -2.16      3.52 o 
  11  11   1       30.47       29.04      3.04 o 
  12  11   1        0.06        0.55      2.70 o 
 -11  12   1       16.57        8.34      3.63 o 
 -10  12   1       11.01        9.56      5.15 o 
  -9  12   1        0.01        1.49      2.00 o 
  -8  12   1      120.65      115.43      4.60 o 
  -7  12   1      126.47      123.86      3.10 o 
  -6  12   1        0.52       -0.45      1.33 o 
  -5  12   1        0.99       -1.23      1.23 o 
  -4  12   1       86.18       65.27      2.07 o 
  -3  12   1        2.68       -0.10      1.04 o 
  -2  12   1      387.40      404.89      4.30 o 
  -1  12   1       13.01       10.31      1.54 o 
   0  12   1       58.17       52.96      1.97 o 
   1  12   1      364.82      378.06      4.13 o 
   2  12   1      316.48      307.25      3.66 o 
   3  12   1        4.39        1.75      1.07 o 
   4  12   1       28.63       24.65      1.45 o 
   5  12   1       88.86       81.37      2.74 o 
   6  12   1      170.71      180.83      4.10 o 
   7  12   1       35.04       33.17      2.15 o 
   8  12   1        4.13        5.22      1.89 o 
   9  12   1       11.77       11.95      2.61 o 
  10  12   1        5.90        5.00      3.93 o 
  11  12   1        5.99        2.33      3.04 o 
 -10  13   1       25.49       14.21      9.52 o 
  -9  13   1        1.01       -3.36      3.36 o 
  -8  13   1        9.77        9.19      3.32 o 
  -7  13   1        9.40       11.85      1.73 o 
  -6  13   1       27.07       27.70      1.92 o 
  -5  13   1       41.22       39.49      1.86 o 
  -4  13   1       13.99       16.44      1.42 o 
  -3  13   1        0.08       -1.14      1.14 o 
  -2  13   1      177.91      185.50      3.03 o 
  -1  13   1      558.43      606.47      5.69 o 
   0  13   1       12.78       10.30      1.30 o 
   1  13   1        8.45       11.53      1.27 o 
   2  13   1       28.64       31.64      1.58 o 
   3  13   1       33.39       37.93      1.91 o 
   4  13   1       48.74       50.91      2.17 o 
   5  13   1       17.26       14.43      1.92 o 
   6  13   1        7.58        3.77      1.75 o 
   7  13   1       89.93       89.55      3.45 o 
   8  13   1       10.02        9.36      2.71 o 
   9  13   1        8.29       10.38      4.08 o 
  10  13   1        2.75        0.84      5.85 o 
  -9  14   1       55.99       57.29      6.80 o 
  -8  14   1        0.72        0.32      3.81 o 
  -7  14   1        8.36       11.56      4.22 o 
  -6  14   1       33.39       28.62      2.23 o 
  -5  14   1       30.47       26.22      2.19 o 
  -4  14   1       62.04       59.59      2.63 o 
  -3  14   1        3.26        2.83      1.32 o 
  -2  14   1        5.62        4.73      1.27 o 
  -1  14   1        4.61        5.10      1.34 o 
   0  14   1        0.03       -0.95      1.24 o 
   1  14   1       38.43       43.24      2.11 o 
   2  14   1       16.66       19.82      1.60 o 
   3  14   1      403.67      440.00      5.28 o 
   4  14   1      294.42      283.91      5.08 o 
   5  14   1        2.24        3.18      2.00 o 
   6  14   1       53.77       63.59      2.99 o 
   7  14   1        8.03        6.18      1.90 o 
   8  14   1       17.59       13.51      5.81 o 
   9  14   1       24.93       25.80      3.31 o 
  -8  15   1       26.56       29.09      5.90 o 
  -7  15   1        9.95       15.70      3.21 o 
  -6  15   1        5.02        3.60      4.91 o 
  -5  15   1        0.22       -1.06      1.95 o 
  -4  15   1       23.73       23.56      2.36 o 
  -3  15   1       90.19       87.70      2.98 o 
  -2  15   1       69.71       72.92      3.02 o 
  -1  15   1        0.01        0.08      1.49 o 
   0  15   1        1.34       -0.88      1.36 o 
   1  15   1       40.74       45.96      2.24 o 
   2  15   1       45.02       48.50      2.44 o 
   3  15   1        1.73        2.52      1.80 o 
   4  15   1        7.67        9.43      2.05 o 
   5  15   1        1.61       -0.97      1.99 o 
   6  15   1        6.30        3.01      1.93 o 
   7  15   1        3.32        3.87      2.84 o 
   8  15   1       10.97        3.32      5.52 o 
  -6  16   1        0.99        1.70      2.88 o 
  -5  16   1        0.08       -2.04      2.04 o 
  -4  16   1        2.45        0.23      2.05 o 
  -3  16   1       15.61       23.30      2.01 o 
  -2  16   1       43.43       50.13      2.60 o 
  -1  16   1        5.95        4.30      1.72 o 
   0  16   1        4.33        6.03      1.69 o 
   1  16   1       12.02       13.10      1.85 o 
   2  16   1       14.92       13.23      1.88 o 
   3  16   1        8.42        9.34      2.13 o 
   4  16   1        0.59        0.12      1.94 o 
   5  16   1       10.34        0.33      2.90 o 
   6  16   1       19.12       20.75      3.71 o 
  -4  17   1        1.43       -0.12      2.23 o 
  -3  17   1        0.28       -0.74      2.13 o 
  -2  17   1        0.01       -1.63      1.63 o 
  -1  17   1        0.00       -0.57      1.69 o 
   0  17   1        0.91       -0.80      1.68 o 
   1  17   1        0.28       -1.63      1.77 o 
   2  17   1        0.83       -0.93      2.13 o 
   3  17   1        1.27       -0.26      2.29 o 
   4  17   1       10.43       12.67      2.59 o 
 -15   0   2       13.40       29.00      6.18 o 
 -14   0   2       10.23       24.25      5.52 o 
 -13   0   2       43.39       39.36     10.00 o 
 -12   0   2        0.33        1.11      1.46 o 
 -11   0   2        9.99       10.05      1.51 o 
 -10   0   2        8.52        6.64      1.62 o 
  -9   0   2        0.01       -0.99      0.99 o 
  -8   0   2      361.92      359.21      6.56 o 
  -7   0   2      110.40      127.12      7.14 o 
  -6   0   2    11716.42    12913.60    116.50 o 
  -5   0   2      158.70      159.48      2.50 o 
  -4   0   2      925.65      859.88     11.72 o 
  -3   0   2       22.12       28.16      2.31 o 
  -2   0   2    40398.60    37925.33    322.24 o 
  -1   0   2      700.56      678.34      8.99 o 
   0   0   2     1531.13     1468.12     10.01 o 
   1   0   2      196.72      237.54      7.75 o 
   2   0   2     3255.45     3335.13     25.19 o 
   3   0   2       22.30       22.40      1.92 o 
   4   0   2        0.51        2.25      1.16 o 
   5   0   2     5811.84     6023.71     52.03 o 
   6   0   2      290.12      336.65      4.18 o 
   7   0   2       19.65       29.39      2.23 o 
   8   0   2     1661.83     1682.85     15.90 o 
   9   0   2      216.76      212.73      5.30 o 
  10   0   2      165.90      159.28      3.67 o 
  11   0   2      808.32      830.47      9.65 o 
  12   0   2      258.25      258.03      6.91 o 
  13   0   2      215.52      214.73      6.74 o 
  14   0   2        5.37       13.08      5.37 o 
  15   0   2        3.51       13.58      6.87 o 
 -15   1   2        3.33       17.65      5.68 o 
 -14   1   2        0.17        6.84      3.03 o 
 -13   1   2       24.50       19.63      1.56 o 
 -12   1   2      167.11      159.46      2.73 o 
 -11   1   2        1.33       -0.83      0.83 o 
 -10   1   2        0.55       -1.07      1.07 o 
  -9   1   2        0.03       -0.70      0.70 o 
  -8   1   2      165.07      190.22      2.35 o 
  -7   1   2      383.51      413.07      4.15 o 
  -6   1   2     1110.86     1069.87      8.00 o 
  -5   1   2      491.35      546.84      4.12 o 
  -4   1   2       28.37       32.64      0.80 o 
  -3   1   2       95.02      129.60      1.60 o 
  -2   1   2      272.46      215.44      2.97 o 
  -1   1   2     3435.81     3334.47     24.85 o 
   0   1   2     2035.56     2212.72     17.83 o 
   1   1   2       12.44       14.78      0.63 o 
   2   1   2    11327.45    11418.72     67.13 o 
   3   1   2        8.92        8.08      0.51 o 
   4   1   2       38.10       25.65      0.98 o 
   5   1   2      101.44      102.92      2.92 o 
   6   1   2       11.57       17.41      0.75 o 
   7   1   2      281.17      336.83      3.11 o 
   8   1   2      204.89      180.57      2.64 o 
   9   1   2       15.77       19.87      1.21 o 
  10   1   2        5.28        0.82      1.01 o 
  11   1   2        6.52        5.23      1.14 o 
  12   1   2       29.05       30.40      2.18 o 
  13   1   2        3.48        3.84      1.92 o 
  14   1   2        0.23        4.98      2.65 o 
  15   1   2        0.80        6.51      4.03 o 
 -15   2   2        2.19       14.22      3.96 o 
 -14   2   2        0.91        2.59      2.53 o 
 -13   2   2        0.96        2.71      1.60 o 
 -12   2   2       28.66       27.62      1.63 o 
 -11   2   2       39.62       36.77      1.56 o 
 -10   2   2        1.32       -0.82      0.82 o 
  -9   2   2       14.50       15.62      0.98 o 
  -8   2   2      236.01      216.94      2.52 o 
  -7   2   2      314.36      324.10      3.06 o 
  -6   2   2        2.70       -0.95      0.95 o 
  -5   2   2     1179.10     1372.48      9.02 o 
  -4   2   2     2614.15     2607.86     16.24 o 
  -3   2   2     2060.27     1855.10     10.91 o 
  -2   2   2      908.76      763.32      4.84 o 
  -1   2   2      689.62      764.92      4.75 o 
   0   2   2      302.37      266.81      2.32 o 
   1   2   2     6231.51     6426.74     40.68 o 
   2   2   2    15957.60    15942.80    123.12 o 
   3   2   2        8.24        4.33      0.76 o 
   4   2   2      274.81      288.68      2.16 o 
   5   2   2     2451.26     2518.99     15.81 o 
   6   2   2        0.00        0.07      0.70 o 
   7   2   2      531.79      517.53      4.20 o 
   8   2   2       29.26       21.51      1.01 o 
   9   2   2      177.72      150.24      4.71 o 
  10   2   2       41.26       37.63      1.59 o 
  11   2   2       46.68       36.26      1.94 o 
  12   2   2        7.79        8.07      1.44 o 
  13   2   2       29.52       32.06      1.95 o 
  14   2   2       43.58       51.90      6.83 o 
  15   2   2        6.81       16.70      5.58 o 
 -15   3   2        3.07        6.30      2.83 o 
 -14   3   2        1.82        8.98      3.40 o 
 -13   3   2        1.03        0.99      1.59 o 
 -12   3   2       28.09       37.19      1.89 o 
 -11   3   2       29.46       28.50      1.39 o 
 -10   3   2       20.11       22.76      1.35 o 
  -9   3   2      255.25      251.62      2.98 o 
  -8   3   2      367.33      362.03      3.48 o 
  -7   3   2      132.48      137.49      2.17 o 
  -6   3   2      561.06      515.46      4.11 o 
  -5   3   2        5.07        0.18      1.11 o 
  -4   3   2      138.02       99.43      2.07 o 
  -3   3   2     1500.00     1668.23     10.67 o 
  -2   3   2      401.17      441.39      2.96 o 
  -1   3   2      196.79      139.61      2.79 o 
   0   3   2     5629.40     5899.32     59.93 o 
   1   3   2     3956.60     4191.70     37.07 o 
   2   3   2      850.99      871.11      5.55 o 
   3   3   2     4714.30     4472.40     30.53 o 
   4   3   2      549.83      622.49      5.15 o 
   5   3   2      789.93      820.09      5.88 o 
   6   3   2       98.27       79.94      1.55 o 
   7   3   2      154.66      130.91      1.77 o 
   8   3   2      121.37      109.09      1.82 o 
   9   3   2      301.74      270.73      3.68 o 
  10   3   2      365.02      348.14      4.78 o 
  11   3   2       80.83       76.09      2.60 o 
  12   3   2        9.45       10.96      1.58 o 
  13   3   2       34.23       32.17      1.98 o 
  14   3   2       20.29       29.22      6.21 o 
 -14   4   2        2.20        2.62      2.53 o 
 -13   4   2        6.26       12.24      2.05 o 
 -12   4   2        0.23       -0.08      1.49 o 
 -11   4   2      173.45      161.02      3.06 o 
 -10   4   2       70.41       58.38      1.99 o 
  -9   4   2       61.21       56.93      1.67 o 
  -8   4   2       29.71       31.40      1.33 o 
  -7   4   2       24.84       23.77      1.04 o 
  -6   4   2       26.89       40.34      1.11 o 
  -5   4   2      483.51      518.18      4.49 o 
  -4   4   2      298.67      375.70      3.10 o 
  -3   4   2       53.24       63.61      1.21 o 
  -2   4   2     2435.91     2488.46     15.49 o 
  -1   4   2        9.77        2.44      0.61 o 
   0   4   2     3667.84     3458.13     20.24 o 
   1   4   2     2432.50     2605.57     15.54 o 
   2   4   2      204.13      203.59      1.65 o 
   3   4   2       13.76       11.52      0.72 o 
   4   4   2      474.31      507.27      4.50 o 
   5   4   2        4.81        2.64      0.88 o 
   6   4   2        1.06       -0.11      0.69 o 
   7   4   2       19.14       15.34      0.66 o 
   8   4   2       52.19       42.55      1.37 o 
   9   4   2      116.71      121.53      4.37 o 
  10   4   2      843.20      873.91      8.12 o 
  11   4   2       89.43      112.37      3.64 o 
  12   4   2       13.90       18.63      2.31 o 
  13   4   2        3.78        3.53      2.08 o 
  14   4   2       40.18       38.78      3.06 o 
 -14   5   2        7.39        8.55      3.37 o 
 -13   5   2       48.04       50.94      2.96 o 
 -12   5   2        0.14       -0.75      1.93 o 
 -11   5   2       26.97       26.83      2.07 o 
 -10   5   2       93.89       82.36      2.04 o 
  -9   5   2      980.91      957.84      8.60 o 
  -8   5   2       80.81       85.91      1.78 o 
  -7   5   2      118.03      138.46      2.01 o 
  -6   5   2      828.54      821.39      6.72 o 
  -5   5   2      296.63      307.53      2.88 o 
  -4   5   2        3.94        5.36      0.58 o 
  -3   5   2      119.43      130.78      1.65 o 
  -1   5   2      830.70      827.81      5.75 o 
   0   5   2     2759.46     2844.72     17.69 o 
   1   5   2     1607.54     1508.29      9.28 o 
   2   5   2     2217.26     2472.99     15.55 o 
   3   5   2      283.60      352.94      2.62 o 
   4   5   2      870.96      875.55      7.10 o 
   5   5   2      377.91      365.92      3.80 o 
   6   5   2       85.04       83.73      1.92 o 
   7   5   2       35.68       43.45      2.97 o 
   8   5   2       54.15       51.32      2.76 o 
   9   5   2        3.36        8.68      1.68 o 
  10   5   2       72.51       79.23      2.64 o 
  11   5   2       16.11       16.61      2.03 o 
  12   5   2        9.02       11.08      2.16 o 
  13   5   2      120.96      136.59      4.11 o 
  14   5   2       21.48       32.59      3.12 o 
 -14   6   2        5.48       12.28      3.57 o 
 -13   6   2       24.06       29.61      2.50 o 
 -12   6   2       28.51       25.73      2.25 o 
 -11   6   2      107.84      118.52      3.61 o 
 -10   6   2       10.72        7.07      1.77 o 
  -9   6   2      196.76      207.72      2.88 o 
  -8   6   2        0.32       -0.17      0.81 o 
  -7   6   2      412.81      399.89      4.36 o 
  -6   6   2      552.77      600.09      4.87 o 
  -5   6   2      455.82      485.43      4.09 o 
  -4   6   2      138.25      132.15      1.80 o 
  -3   6   2       87.49       77.06      1.87 o 
  -2   6   2        1.76        0.74      0.50 o 
  -1   6   2     1712.38     1761.96     11.42 o 
   0   6   2      291.16      287.99      2.63 o 
   1   6   2     2872.51     2858.05     17.93 o 
   2   6   2      180.56      225.72      2.42 o 
   3   6   2     2069.40     2144.07     13.79 o 
   4   6   2       99.30       86.58      1.42 o 
   5   6   2      458.98      444.02      4.48 o 
   6   6   2      190.50      177.36      3.49 o 
   7   6   2      335.36      301.44      4.10 o 
   8   6   2     2909.26     2874.68     22.65 o 
   9   6   2        0.25        1.86      1.37 o 
  10   6   2        0.16       -0.53      1.62 o 
  11   6   2        1.60        0.71      1.74 o 
  12   6   2        1.18        2.77      2.78 o 
  13   6   2        5.91       14.88      3.53 o 
  14   6   2      137.68      184.83     10.67 o 
 -14   7   2        0.64        4.18      2.25 o 
 -13   7   2        0.24       -1.94      1.94 o 
 -12   7   2        4.17        2.70      1.89 o 
 -11   7   2        1.27       -0.09      2.00 o 
 -10   7   2       23.55       20.34      1.98 o 
  -9   7   2      201.17      198.70      2.83 o 
  -8   7   2       29.11       20.58      1.28 o 
  -7   7   2       16.56       12.12      1.38 o 
  -6   7   2       13.26       14.65      0.91 o 
  -5   7   2       15.93       12.59      0.86 o 
  -4   7   2        0.66       -0.58      0.58 o 
  -3   7   2      375.50      436.96      3.76 o 
  -2   7   2       90.87       91.11      1.68 o 
  -1   7   2       29.01       28.20      1.03 o 
   0   7   2      197.55      159.96      1.97 o 
   1   7   2     1742.28     1895.13     12.37 o 
   2   7   2     1284.38     1496.23     10.03 o 
   3   7   2      269.46      246.65      2.57 o 
   4   7   2      149.30      167.86      2.08 o 
   5   7   2      799.79      812.20      6.47 o 
   6   7   2      119.32      114.08      3.07 o 
   7   7   2       46.33       60.33      4.19 o 
   8   7   2     1457.36     1486.62     12.11 o 
   9   7   2       69.88       73.02      2.58 o 
  10   7   2        0.99       -1.30      1.43 o 
  11   7   2       32.85       35.61      3.38 o 
  12   7   2       16.92       22.63      2.79 o 
  13   7   2       16.39       22.08      5.64 o 
 -13   8   2       11.57       15.91      2.51 o 
 -12   8   2       13.63       14.17      2.27 o 
 -11   8   2        3.08        1.84      1.80 o 
 -10   8   2       41.79       43.61      2.76 o 
  -9   8   2       20.98       17.11      1.87 o 
  -8   8   2       24.88       25.80      2.16 o 
  -7   8   2      134.56      157.72      2.42 o 
  -6   8   2        9.57        9.48      1.25 o 
  -5   8   2       44.07       35.18      1.33 o 
  -4   8   2       80.01       68.63      1.60 o 
  -3   8   2       50.25       68.97      1.52 o 
  -2   8   2      111.69      111.16      1.80 o 
  -1   8   2      454.10      439.57      3.87 o 
   0   8   2       75.54       95.98      1.68 o 
   1   8   2        1.29        5.50      0.97 o 
   2   8   2       91.97      111.13      1.89 o 
   3   8   2      140.78      133.21      1.95 o 
   4   8   2        2.05        4.22      0.72 o 
   5   8   2       34.68       41.47      1.52 o 
   6   8   2      216.93      211.49      3.93 o 
   7   8   2       76.39       85.94      2.64 o 
   8   8   2        1.89        2.41      1.37 o 
   9   8   2      182.87      194.05      3.60 o 
  10   8   2       33.03       36.02      2.15 o 
  11   8   2       25.90       31.31      2.46 o 
  12   8   2       28.22       38.45      7.11 o 
  13   8   2       26.32       37.38      4.88 o 
 -13   9   2        0.46       -1.64      2.20 o 
 -12   9   2       31.70       33.59      3.14 o 
 -11   9   2        5.44        3.70      1.99 o 
 -10   9   2        0.00        0.93      1.76 o 
  -9   9   2        6.20        1.16      1.64 o 
  -8   9   2        0.43        0.27      0.99 o 
  -7   9   2       55.25       50.88      2.07 o 
  -6   9   2       88.64       78.52      1.96 o 
  -5   9   2       41.07       27.68      1.30 o 
  -4   9   2        5.16       11.55      0.93 o 
  -3   9   2       78.20       88.17      1.80 o 
  -2   9   2       18.23       17.80      0.98 o 
  -1   9   2        7.63       10.99      0.95 o 
   0   9   2       13.45       12.19      1.06 o 
   1   9   2      104.62      100.89      1.85 o 
   2   9   2       23.36       23.30      1.06 o 
   3   9   2      160.61      155.89      2.22 o 
   4   9   2        8.96       14.87      0.93 o 
   5   9   2      291.60      268.47      3.22 o 
   6   9   2      368.77      356.45      4.54 o 
   7   9   2      401.06      423.99      5.10 o 
   8   9   2      238.53      229.10      3.83 o 
   9   9   2        3.32        3.72      1.39 o 
  10   9   2       12.91       10.01      1.62 o 
  11   9   2        5.17        6.56      2.17 o 
  12   9   2        0.71       -0.54      2.61 o 
  13   9   2       16.14       20.12      4.74 o 
 -12  10   2        1.11       -0.85      1.99 o 
 -11  10   2       10.40        6.27      2.17 o 
 -10  10   2        0.15       -1.97      1.97 o 
  -9  10   2        2.98       -1.99      1.99 o 
  -8  10   2       12.09       10.60      1.86 o 
  -7  10   2        0.75       -0.03      1.02 o 
  -6  10   2       44.98       35.99      1.54 o 
  -5  10   2       95.73       97.66      2.10 o 
  -4  10   2        1.98       -0.55      0.85 o 
  -3  10   2        0.01       -0.76      0.76 o 
  -2  10   2       19.76       22.42      1.22 o 
  -1  10   2      113.55      113.51      2.05 o 
   0  10   2        1.57        0.61      1.13 o 
   1  10   2     1311.37     1293.87      9.29 o 
   2  10   2       69.96       63.18      2.11 o 
   3  10   2      487.77      498.27      4.55 o 
   4  10   2      175.37      166.69      2.47 o 
   5  10   2        1.24        3.68      0.93 o 
   6  10   2      396.07      428.38      5.17 o 
   7  10   2      701.71      712.90      7.26 o 
   8  10   2       13.45       16.36      1.60 o 
   9  10   2       39.44       35.88      2.09 o 
  10  10   2        3.08        1.20      1.87 o 
  11  10   2       26.03       35.90      9.13 o 
  12  10   2        0.95       -2.49      2.49 o 
 -12  11   2        7.87        8.12      2.40 o 
 -11  11   2        4.04        4.39      3.22 o 
 -10  11   2        0.32       -1.95      1.95 o 
  -9  11   2       13.77       14.19      3.70 o 
  -8  11   2        9.97        8.28      2.06 o 
  -7  11   2       73.44       66.19      2.44 o 
  -6  11   2      214.06      208.22      3.07 o 
  -5  11   2       14.04        6.62      1.13 o 
  -4  11   2       22.32       17.54      1.23 o 
  -3  11   2       83.84       71.99      1.89 o 
  -2  11   2       10.11        4.94      0.99 o 
  -1  11   2      256.45      286.87      4.20 o 
   0  11   2      481.96      533.85      5.21 o 
   1  11   2      633.30      634.14      5.52 o 
   2  11   2        4.53        3.27      1.04 o 
   3  11   2      154.07      151.39      2.50 o 
   4  11   2      161.10      157.63      2.80 o 
   5  11   2      403.96      419.31      5.09 o 
   6  11   2        1.60        2.59      1.34 o 
   7  11   2       16.78       18.54      2.05 o 
   8  11   2       21.22       25.48      2.00 o 
   9  11   2        2.03        0.38      1.63 o 
  10  11   2        2.91        0.87      1.80 o 
  11  11   2       10.80        8.78      3.39 o 
 -11  12   2        1.02        1.84      2.36 o 
 -10  12   2        0.04       -2.86      2.86 o 
  -9  12   2        5.07        0.96      2.73 o 
  -8  12   2        1.85       -1.45      3.33 o 
  -7  12   2        0.48        0.09      1.82 o 
  -6  12   2       34.87       39.08      1.78 o 
  -5  12   2        0.81       -1.08      1.08 o 
  -4  12   2        5.01       -0.25      1.04 o 
  -3  12   2       64.73       71.94      2.07 o 
  -2  12   2       30.56       30.89      1.51 o 
  -1  12   2      397.13      418.77      4.38 o 
   0  12   2        0.19       -0.45      1.03 o 
   1  12   2       45.19       39.75      1.71 o 
   2  12   2        1.09        1.16      1.04 o 
   3  12   2       24.58       18.11      1.44 o 
   4  12   2        1.64        2.33      1.15 o 
   5  12   2      168.92      173.36      3.76 o 
   6  12   2        0.61        0.02      1.56 o 
   7  12   2        7.50        5.45      1.77 o 
   8  12   2        2.57        1.44      1.80 o 
   9  12   2        0.02       -0.55      1.82 o 
  10  12   2       10.75       10.63      4.86 o 
  11  12   2        4.91        1.87      3.13 o 
 -10  13   2       15.57       13.53      6.71 o 
  -9  13   2        1.02        2.86      2.11 o 
  -8  13   2        4.18        2.86      2.74 o 
  -7  13   2        0.58       -2.33      2.33 o 
  -6  13   2        9.62        7.18      1.60 o 
  -5  13   2       39.98       37.25      2.02 o 
  -4  13   2       39.17       41.09      1.86 o 
  -3  13   2       61.67       59.07      2.10 o 
  -2  13   2        2.89        3.05      1.19 o 
  -1  13   2       45.26       52.49      2.44 o 
   0  13   2       55.32       55.15      2.22 o 
   1  13   2       56.01       55.26      2.23 o 
   2  13   2      188.26      196.64      3.37 o 
   3  13   2       85.64       80.45      2.51 o 
   4  13   2       58.24       57.68      2.81 o 
   5  13   2       61.30       62.74      3.00 o 
   6  13   2        3.14        2.35      1.80 o 
   7  13   2        3.81        4.40      1.81 o 
   8  13   2        2.91       -1.52      1.76 o 
   9  13   2       10.36       10.75      2.05 o 
  10  13   2        0.37        0.10      2.87 o 
  -9  14   2        6.04       -2.30      5.43 o 
  -8  14   2       40.39       36.56      6.48 o 
  -7  14   2        6.53        2.34      3.49 o 
  -6  14   2        3.91        3.58      2.52 o 
  -5  14   2       10.40        7.49      2.20 o 
  -4  14   2        2.51        0.97      1.30 o 
  -3  14   2       13.87        8.26      1.44 o 
  -2  14   2        2.00       -0.62      1.24 o 
  -1  14   2       24.08       20.16      1.61 o 
   0  14   2       14.23       18.67      1.57 o 
   1  14   2       15.83       19.95      1.65 o 
   2  14   2       23.58       26.94      1.72 o 
   3  14   2       19.78       20.84      2.03 o 
   4  14   2        0.26       -0.76      1.71 o 
   5  14   2       40.04       45.46      2.68 o 
   6  14   2       21.13       23.52      2.26 o 
   7  14   2       67.79       75.85      3.93 o 
   8  14   2        8.55        2.17      3.00 o 
   9  14   2        0.88       -3.02      3.02 o 
  -8  15   2        4.64        7.02      3.18 o 
  -7  15   2       27.06       23.88      3.28 o 
  -6  15   2        3.55        1.89      3.28 o 
  -5  15   2        0.97       -0.48      1.86 o 
  -4  15   2        1.35       -1.03      1.38 o 
  -3  15   2       10.07        5.56      1.46 o 
  -2  15   2        9.40        9.89      1.99 o 
  -1  15   2        5.49        4.41      1.45 o 
   0  15   2        0.36       -0.92      1.36 o 
   1  15   2        8.20       10.40      1.58 o 
   2  15   2       10.30        2.84      1.46 o 
   3  15   2       92.75      102.15      3.49 o 
   4  15   2        0.44        0.22      1.80 o 
   5  15   2       47.43       51.42      2.91 o 
   6  15   2        1.48        1.91      2.37 o 
   7  15   2       46.34       44.91      4.19 o 
   8  15   2        4.82       -0.46      3.43 o 
  -6  16   2        8.68        7.00      3.46 o 
  -5  16   2        6.32        4.95      2.72 o 
  -4  16   2        0.27        0.77      2.27 o 
  -3  16   2        5.55        6.39      1.89 o 
  -2  16   2        2.52        2.74      1.67 o 
  -1  16   2        1.07       -0.26      1.56 o 
   0  16   2       11.48       12.52      2.09 o 
   1  16   2        6.92        8.11      1.68 o 
   2  16   2        0.09       -0.93      1.85 o 
   3  16   2        0.94       -0.07      1.99 o 
   4  16   2      117.80      141.20      5.17 o 
   5  16   2        0.41       -1.34      1.95 o 
   6  16   2       23.46       22.53      2.85 o 
  -4  17   2        2.36       -0.92      2.77 o 
  -3  17   2        5.97        4.68      2.17 o 
  -2  17   2        0.24       -0.49      1.72 o 
  -1  17   2        3.37        4.24      1.75 o 
   0  17   2        8.80        9.31      1.88 o 
   1  17   2        1.92       -1.40      3.46 o 
   2  17   2       24.46       33.83      2.89 o 
   3  17   2        4.49        5.51      2.27 o 
   4  17   2       27.25       30.82      2.97 o 
 -15   1   3        4.17       18.06      4.03 o 
 -14   1   3        0.74       12.64      3.54 o 
 -13   1   3        0.13        1.54      1.97 o 
 -12   1   3        0.91        3.65      1.20 o 
 -11   1   3        5.85        3.24      0.96 o 
 -10   1   3       32.54       19.69      1.08 o 
  -9   1   3       51.07       39.71      1.39 o 
  -8   1   3       73.14       59.80      2.16 o 
  -7   1   3       51.23       49.76      1.27 o 
  -6   1   3      186.75      154.40      4.00 o 
  -5   1   3        4.18       -0.28      0.60 o 
  -4   1   3      567.20      609.06      3.94 o 
  -3   1   3      355.56      395.92      3.37 o 
  -2   1   3     3844.08     3986.25     27.62 o 
  -1   1   3     1232.85     1198.60      7.10 o 
   0   1   3     6361.31     6981.09     41.82 o 
   1   1   3     1736.67     1800.37      9.88 o 
   2   1   3      180.84      171.31      1.59 o 
   3   1   3       30.94       34.21      1.17 o 
   4   1   3     2251.62     2345.80     14.69 o 
   5   1   3     1207.56     1269.18      8.40 o 
   6   1   3     1365.09     1508.46      9.94 o 
   7   1   3       31.47       31.28      1.07 o 
   8   1   3       32.42       38.76      1.31 o 
   9   1   3      311.14      316.89      3.87 o 
  10   1   3      522.76      491.51      4.86 o 
  11   1   3       21.63       19.28      1.62 o 
  12   1   3       17.11       23.87      1.75 o 
  13   1   3        0.92        0.73      1.86 o 
  14   1   3        2.49        3.22      2.05 o 
  15   1   3        9.95       28.26      6.49 o 
 -15   2   3        6.74        9.83      4.67 o 
 -14   2   3       10.64        8.65      2.91 o 
 -13   2   3        0.58        2.61      1.49 o 
 -12   2   3       13.48        5.78      1.55 o 
 -11   2   3       16.31        7.77      1.21 o 
 -10   2   3       20.26       26.08      1.29 o 
  -9   2   3       99.91      101.92      2.22 o 
  -8   2   3       53.74       56.97      1.45 o 
  -7   2   3      100.47      108.68      1.66 o 
  -6   2   3       48.58       42.36      2.02 o 
  -5   2   3      338.43      341.72      3.34 o 
  -4   2   3      573.40      549.43      5.56 o 
  -3   2   3       78.27       67.75      1.27 o 
  -2   2   3     2341.31     2326.60     16.09 o 
  -1   2   3        9.21        3.05      0.32 o 
   0   2   3     8486.87     8458.24     51.10 o 
   1   2   3     3405.55     3166.24     18.92 o 
   2   2   3      211.10      231.49      1.74 o 
   3   2   3      173.98      171.38      1.64 o 
   4   2   3       28.28       47.37      0.81 o 
   5   2   3       72.95       61.43      1.37 o 
   6   2   3      436.01      467.65      3.99 o 
   7   2   3       53.58       56.31      1.29 o 
   8   2   3      269.42      289.91      3.02 o 
   9   2   3        4.46        3.04      0.96 o 
  10   2   3       91.91      100.09      2.71 o 
  11   2   3       30.41       20.35      1.65 o 
  12   2   3        7.86        6.13      1.46 o 
  13   2   3        0.05        3.31      2.22 o 
  14   2   3        2.50        5.32      2.70 o 
 -15   3   3       20.25       29.15      2.99 o 
 -14   3   3       29.65       33.92      2.99 o 
 -13   3   3        0.34        2.96      1.87 o 
 -12   3   3        1.66        2.69      1.25 o 
 -11   3   3       20.59       21.39      1.60 o 
 -10   3   3        4.34        3.74      0.93 o 
  -9   3   3      167.48      161.19      4.29 o 
  -8   3   3      178.18      166.33      2.20 o 
  -7   3   3      152.63      170.37      2.11 o 
  -6   3   3     1105.50     1160.75      7.97 o 
  -5   3   3      932.16      996.07      6.90 o 
  -4   3   3     1377.26     1486.62      8.97 o 
  -3   3   3     2036.58     2190.23     12.90 o 
  -2   3   3      213.76      186.69      1.55 o 
  -1   3   3     3868.12     3882.27     23.94 o 
   0   3   3     1850.88     2135.12     14.20 o 
   1   3   3      148.22      166.03      1.71 o 
   2   3   3       34.11       46.93      0.80 o 
   3   3   3     2025.75     2245.69     15.77 o 
   4   3   3      233.77      216.72      2.51 o 
   5   3   3       10.58        5.65      1.76 o 
   6   3   3       84.57      105.71      2.06 o 
   7   3   3        5.23       12.93      0.76 o 
   8   3   3      806.48      814.54      6.20 o 
   9   3   3      801.63      793.96      7.85 o 
  10   3   3       18.57       15.07      1.56 o 
  11   3   3        2.06        0.54      1.36 o 
  12   3   3        5.56        5.77      1.49 o 
  13   3   3       16.05       15.16      2.14 o 
  14   3   3       49.72       54.35      3.57 o 
 -14   4   3       12.86       15.01      4.07 o 
 -13   4   3        2.68        6.00      1.78 o 
 -12   4   3        4.30        2.18      1.55 o 
 -11   4   3        1.27        0.32      1.10 o 
 -10   4   3        0.56       -0.51      1.04 o 
  -9   4   3      342.85      289.38      3.24 o 
  -8   4   3       31.07       28.97      1.18 o 
  -7   4   3      125.39      124.57      1.82 o 
  -6   4   3       45.82       44.08      1.17 o 
  -5   4   3        2.45        0.47      0.46 o 
  -4   4   3      525.82      601.24      4.50 o 
  -3   4   3      148.31      167.09      1.76 o 
  -2   4   3     1217.17     1240.09      8.19 o 
  -1   4   3      157.69      153.51      1.61 o 
   0   4   3      610.68      621.63      4.77 o 
   2   4   3     4105.49     4489.88     24.28 o 
   3   4   3     1112.59     1381.57     10.24 o 
   4   4   3      593.43      644.49      5.49 o 
   5   4   3      197.60      169.60      2.40 o 
   6   4   3        0.81        1.05      0.72 o 
   7   4   3     1107.30     1103.28      9.01 o 
   8   4   3       69.25       67.98      3.69 o 
   9   4   3      342.65      355.37      4.62 o 
  10   4   3       85.73       82.18      2.65 o 
  11   4   3       47.53       39.57      2.17 o 
  12   4   3       58.57       59.66      2.82 o 
  13   4   3       62.35       75.09      4.19 o 
  14   4   3       38.92       45.99      3.35 o 
 -14   5   3        9.84       14.91      3.28 o 
 -13   5   3        0.22        0.16      1.73 o 
 -12   5   3        0.12        1.20      1.64 o 
 -11   5   3        6.66        3.76      1.25 o 
 -10   5   3        2.70       -0.57      1.16 o 
  -9   5   3        6.64        0.93      0.93 o 
  -8   5   3        2.89        1.90      0.76 o 
  -7   5   3       12.07       11.43      0.78 o 
  -6   5   3        8.29       12.67      0.74 o 
  -5   5   3      228.36      255.58      3.16 o 
  -4   5   3      878.82      932.46      6.58 o 
  -3   5   3       22.65       20.51      0.90 o 
  -2   5   3       45.39       64.54      1.15 o 
  -1   5   3        6.50        3.42      0.46 o 
   0   5   3       29.49       37.05      0.78 o 
   1   5   3      385.90      416.72      3.60 o 
   2   5   3      135.51      186.48      1.75 o 
   3   5   3      637.56      627.49      8.66 o 
   4   5   3     3618.13     3735.55     25.87 o 
   5   5   3       29.73       29.94      1.40 o 
   6   5   3      585.19      581.46      5.47 o 
   7   5   3      414.95      416.61      4.92 o 
   8   5   3      620.65      631.54      7.99 o 
   9   5   3      210.80      227.19      3.68 o 
  10   5   3      155.57      155.57      3.22 o 
  11   5   3       19.20       21.95      2.04 o 
  12   5   3        8.83       10.54      2.20 o 
  13   5   3        1.47        3.39      2.86 o 
  14   5   3       54.85       69.25      6.17 o 
 -14   6   3        6.40       11.10      2.27 o 
 -13   6   3       14.03       17.95      2.77 o 
 -12   6   3        4.30        4.72      1.80 o 
 -11   6   3       41.01       43.33      2.64 o 
 -10   6   3        7.15        7.32      1.37 o 
  -9   6   3        0.14       -1.19      1.19 o 
  -8   6   3      242.50      244.43      2.90 o 
  -7   6   3       13.41       14.90      0.88 o 
  -6   6   3       86.60       78.83      1.55 o 
  -5   6   3      102.11      101.03      1.67 o 
  -3   6   3       74.16       81.90      1.58 o 
  -2   6   3        8.19        1.97      0.52 o 
  -1   6   3       22.37       14.28      1.05 o 
   0   6   3       94.59       82.35      1.29 o 
   1   6   3      702.23      689.37      5.12 o 
   2   6   3      956.44     1051.94      6.86 o 
   3   6   3     2710.91     2930.37     20.71 o 
   4   6   3      755.76      692.01      6.07 o 
   5   6   3      199.73      207.68      2.87 o 
   6   6   3        0.12        2.96      0.87 o 
   7   6   3     1107.26     1115.87     10.12 o 
   8   6   3       17.17       23.64      1.69 o 
   9   6   3      130.77      125.63      3.95 o 
  10   6   3       53.67       62.70      4.07 o 
  11   6   3        0.00        1.00      1.42 o 
  12   6   3        1.25        4.02      1.91 o 
  13   6   3       13.97       13.43      2.70 o 
  14   6   3        0.00       -2.21      2.41 o 
 -14   7   3        4.83       10.48      2.90 o 
 -13   7   3        0.66        2.43      1.98 o 
 -12   7   3        7.11        7.70      2.00 o 
 -11   7   3        3.74        4.01      1.80 o 
 -10   7   3        1.77        2.75      2.06 o 
  -9   7   3      123.37      110.98      2.69 o 
  -8   7   3      835.07      808.03      6.50 o 
  -7   7   3        9.96       13.10      0.96 o 
  -6   7   3       32.14       34.49      1.32 o 
  -5   7   3      295.82      312.83      3.16 o 
  -4   7   3      299.82      325.97      3.18 o 
  -3   7   3       33.53       43.01      1.26 o 
  -2   7   3      999.47      930.87      6.72 o 
  -1   7   3     1198.01     1262.58      8.64 o 
   0   7   3        2.08        1.51      0.78 o 
   1   7   3       92.98       78.53      1.57 o 
   2   7   3      316.66      287.63      2.79 o 
   3   7   3       89.89      115.13      1.66 o 
   4   7   3      356.36      374.33      4.86 o 
   5   7   3      160.37      161.61      2.63 o 
   6   7   3      725.94      686.83      7.94 o 
   7   7   3        6.05       10.85      1.38 o 
   8   7   3      330.29      328.38      4.66 o 
   9   7   3      227.49      258.05      6.78 o 
  10   7   3        0.00        0.86      1.35 o 
  11   7   3       12.00       16.59      2.29 o 
  12   7   3       34.25       37.19      3.04 o 
  13   7   3        3.42       -2.37      2.37 o 
 -13   8   3        0.19       -0.22      2.08 o 
 -12   8   3        0.11        1.89      1.95 o 
 -11   8   3       15.71       14.73      2.08 o 
 -10   8   3       16.58       21.64      2.15 o 
  -9   8   3       54.31       48.14      2.19 o 
  -8   8   3        0.19       -1.12      1.12 o 
  -7   8   3       29.49       32.70      1.44 o 
  -6   8   3        0.21       -0.75      0.75 o 
  -5   8   3       21.92       21.55      1.13 o 
  -4   8   3      344.48      351.91      3.48 o 
  -3   8   3       16.40       10.33      0.82 o 
  -2   8   3      591.98      652.78      5.24 o 
  -1   8   3      540.19      630.77      5.04 o 
   0   8   3      487.70      472.39      4.05 o 
   1   8   3       28.58       27.55      1.09 o 
   2   8   3       86.33       88.37      1.56 o 
   3   8   3      335.57      377.05      3.49 o 
   4   8   3        0.12        1.10      0.65 o 
   5   8   3      283.39      253.86      3.42 o 
   6   8   3     1253.78     1336.93     10.98 o 
   7   8   3      296.62      274.85      3.98 o 
   8   8   3      222.43      223.36      3.67 o 
   9   8   3      253.86      263.39      4.09 o 
  10   8   3        8.43        6.07      1.62 o 
  11   8   3       21.97       28.86      2.97 o 
  12   8   3       36.60       39.11      3.43 o 
  13   8   3       14.51       13.91      3.70 o 
 -13   9   3        1.06        0.86      2.22 o 
 -12   9   3        0.06       -0.31      2.07 o 
 -11   9   3        0.40       -1.10      1.73 o 
 -10   9   3        2.99       -0.31      1.76 o 
  -9   9   3       59.81       55.48      3.36 o 
  -8   9   3      170.13      169.20      3.23 o 
  -7   9   3       82.06       71.73      2.62 o 
  -6   9   3      307.71      286.08      3.31 o 
  -5   9   3       27.82       22.01      1.31 o 
  -4   9   3        0.11        1.12      0.76 o 
  -3   9   3      465.89      482.82      4.34 o 
  -2   9   3       73.12       78.63      1.69 o 
  -1   9   3      294.18      288.14      3.34 o 
   0   9   3      288.72      297.30      3.12 o 
   1   9   3      369.08      372.45      3.76 o 
   2   9   3      127.84      128.04      3.00 o 
   3   9   3      629.13      613.04      5.09 o 
   4   9   3      121.14      120.74      1.95 o 
   5   9   3       32.38       34.97      1.84 o 
   6   9   3       17.38       19.36      1.51 o 
   7   9   3       79.84       83.06      2.55 o 
   8   9   3       18.34       11.43      1.51 o 
   9   9   3        8.56        9.97      1.57 o 
  10   9   3        4.61        2.70      1.64 o 
  11   9   3        0.76       -0.23      1.77 o 
  12   9   3        0.23       -3.15      3.15 o 
 -12  10   3        0.41       -2.01      2.01 o 
 -11  10   3        3.03        0.09      1.87 o 
 -10  10   3        1.52       -1.21      1.77 o 
  -9  10   3        3.81        1.67      1.85 o 
  -8  10   3       13.41       13.65      1.70 o 
  -7  10   3       74.27       64.31      2.64 o 
  -6  10   3        1.73       -0.93      0.93 o 
  -5  10   3        0.02       -0.88      0.88 o 
  -4  10   3       38.66       40.28      1.57 o 
  -3  10   3       62.64       64.14      1.73 o 
  -2  10   3        0.54       -0.55      0.78 o 
  -1  10   3       70.26       58.44      1.66 o 
   0  10   3      110.34       97.81      1.90 o 
   1  10   3       10.60        8.14      0.93 o 
   2  10   3        9.99       12.37      1.02 o 
   3  10   3      109.46       90.85      2.16 o 
   4  10   3       92.73      110.70      2.06 o 
   5  10   3       37.00       28.23      1.65 o 
   6  10   3        1.93        4.69      1.36 o 
   7  10   3       41.37       51.51      2.72 o 
   8  10   3        7.45        4.99      1.64 o 
   9  10   3       12.14       10.19      1.82 o 
  10  10   3       31.89       32.15      2.30 o 
  11  10   3        0.06       -1.82      1.82 o 
  12  10   3        1.78        0.15      3.41 o 
 -12  11   3        0.63       -2.13      2.20 o 
 -11  11   3        6.67        3.90      2.15 o 
 -10  11   3        0.11       -1.03      1.85 o 
  -9  11   3        1.19       -1.72      2.39 o 
  -8  11   3       22.06       14.32      2.51 o 
  -7  11   3        6.53        4.90      1.53 o 
  -6  11   3        0.20        0.02      1.27 o 
  -5  11   3       15.59       17.65      1.25 o 
  -4  11   3        0.05       -0.93      0.93 o 
  -3  11   3      166.74      186.56      2.74 o 
  -2  11   3       40.67       41.93      2.01 o 
  -1  11   3       25.08       22.52      1.25 o 
   0  11   3        6.20        5.50      1.01 o 
   1  11   3      112.46      103.91      2.09 o 
   2  11   3      114.19       99.75      2.04 o 
   3  11   3      240.93      255.32      3.45 o 
   4  11   3       92.44       88.69      2.20 o 
   5  11   3       56.63       56.55      2.58 o 
   6  11   3        0.79        1.25      1.48 o 
   7  11   3        1.97        1.27      1.56 o 
   8  11   3        4.63        1.61      1.61 o 
   9  11   3       17.05       15.68      2.66 o 
  10  11   3        8.21       11.55      2.49 o 
  11  11   3        9.67       13.17      4.14 o 
 -11  12   3        0.19       -2.17      2.17 o 
 -10  12   3        0.26       -2.00      2.00 o 
  -9  12   3        2.11        2.34      2.16 o 
  -8  12   3       70.87       63.84      3.06 o 
  -7  12   3        0.05       -1.94      2.00 o 
  -6  12   3        7.45        9.43      1.68 o 
  -5  12   3       73.88       73.12      2.20 o 
  -4  12   3       14.83       11.76      1.28 o 
  -3  12   3        9.78       10.11      1.60 o 
  -2  12   3      225.28      212.11      3.39 o 
  -1  12   3       71.71       68.28      2.03 o 
   0  12   3        4.08        3.71      1.28 o 
   1  12   3        0.79        2.49      1.09 o 
   2  12   3      161.62      155.13      2.82 o 
   3  12   3        5.41        3.31      1.18 o 
   4  12   3       17.81       14.93      1.70 o 
   5  12   3       16.24       19.28      1.91 o 
   6  12   3       32.09       40.72      2.28 o 
   7  12   3       11.78        7.65      1.83 o 
   8  12   3        1.20       -0.09      1.72 o 
   9  12   3        0.00       -2.17      2.17 o 
  10  12   3        0.29       -2.08      2.08 o 
  11  12   3        0.06       -0.39      2.89 o 
 -10  13   3        4.24        1.14      2.79 o 
  -9  13   3        1.39        0.86      2.12 o 
  -8  13   3        2.66        4.21      1.95 o 
  -7  13   3       30.70       27.61      4.00 o 
  -6  13   3       21.55       18.91      2.89 o 
  -5  13   3       55.37       50.83      2.08 o 
  -4  13   3        1.48       -0.38      1.14 o 
  -3  13   3        0.01       -1.13      1.13 o 
  -2  13   3       51.38       57.71      2.23 o 
  -1  13   3        2.40        3.75      1.24 o 
   0  13   3      183.13      189.82      3.28 o 
   1  13   3      288.98      297.52      4.08 o 
   2  13   3       29.81       33.05      1.75 o 
   3  13   3       22.89       24.78      1.64 o 
   4  13   3       26.55       14.11      1.85 o 
   5  13   3        3.30       -0.29      1.56 o 
   6  13   3       34.47       22.28      2.06 o 
   7  13   3       26.54       31.33      2.35 o 
   8  13   3        4.76        4.52      2.54 o 
   9  13   3        1.01       -1.15      1.99 o 
  10  13   3        0.41       -1.88      3.50 o 
  -9  14   3        0.20        1.03      2.48 o 
  -8  14   3        0.00       -0.26      2.22 o 
  -7  14   3        8.01        1.09      5.24 o 
  -6  14   3        1.11       -1.71      1.92 o 
  -5  14   3        2.03        0.84      1.35 o 
  -4  14   3        1.63        0.90      1.28 o 
  -3  14   3        7.52        7.63      1.40 o 
  -2  14   3       21.64       23.38      1.62 o 
  -1  14   3        0.03        0.37      1.37 o 
   0  14   3       14.74       14.14      1.50 o 
   1  14   3       38.62       39.61      2.31 o 
   2  14   3       84.44       79.54      2.63 o 
   3  14   3        0.31        0.04      1.63 o 
   4  14   3        6.86        8.68      1.79 o 
   5  14   3       37.04       37.59      2.44 o 
   6  14   3        0.03       -1.83      1.83 o 
   7  14   3        3.11        1.55      1.96 o 
   8  14   3        0.09       -0.61      2.59 o 
   9  14   3        0.11       -2.73      2.73 o 
  -8  15   3        0.51       -1.75      2.45 o 
  -7  15   3        1.07        1.62      3.63 o 
  -6  15   3        0.05       -2.26      2.26 o 
  -5  15   3        0.03       -1.20      2.06 o 
  -4  15   3        2.19       -0.75      1.41 o 
  -3  15   3        0.95        0.01      1.36 o 
  -2  15   3       17.54       17.25      1.66 o 
  -1  15   3       47.04       52.26      2.31 o 
   0  15   3        9.72        7.75      1.54 o 
   1  15   3       35.97       42.33      2.17 o 
   2  15   3        7.92        3.68      1.86 o 
   3  15   3        1.76        3.45      1.92 o 
   4  15   3        2.34       -0.01      1.76 o 
   5  15   3        0.42       -1.86      1.86 o 
   6  15   3        0.28       -1.95      1.95 o 
   7  15   3        5.11        0.89      2.52 o 
  -6  16   3        0.34       -2.45      2.45 o 
  -5  16   3        0.50        0.59      2.73 o 
  -4  16   3        6.11        2.47      3.55 o 
  -3  16   3        1.74       -0.95      1.41 o 
  -2  16   3        0.16        0.34      1.45 o 
  -1  16   3       51.45       58.80      2.67 o 
   0  16   3       32.26       35.38      2.12 o 
   1  16   3       55.27       68.73      2.77 o 
   2  16   3       86.30      100.07      3.73 o 
   3  16   3        0.21        0.32      2.00 o 
   4  16   3        1.24        1.48      2.08 o 
   5  16   3        9.21       11.45      2.34 o 
   6  16   3       11.96        8.49      2.33 o 
  -4  17   3        1.80        1.97      7.16 o 
  -3  17   3       10.32       12.16      1.96 o 
  -2  17   3        0.52       -0.56      1.75 o 
  -1  17   3        2.70        4.23      2.47 o 
   0  17   3       61.20       74.88      4.34 o 
   1  17   3       10.64        9.81      3.49 o 
   2  17   3        3.23        7.34      2.98 o 
   3  17   3       11.97       13.06      2.30 o 
   4  17   3       11.55        8.34      2.37 o 
 -15   0   4        8.89       12.90      5.48 o 
 -14   0   4        0.06       -0.93      2.25 o 
 -13   0   4        2.05        1.51      1.99 o 
 -12   0   4        2.39       -0.69      1.93 o 
 -11   0   4       54.83       45.43      2.41 o 
 -10   0   4        4.72        2.84      1.17 o 
  -9   0   4       39.47       27.88      1.68 o 
  -8   0   4      181.92      203.38      4.60 o 
  -7   0   4     1193.60     1244.42     12.10 o 
  -6   0   4      142.60      135.10      2.51 o 
  -5   0   4      890.53     1125.76     10.98 o 
  -4   0   4      985.28     1105.23     10.41 o 
  -3   0   4     1046.95     1049.40     11.04 o 
  -2   0   4       55.52       59.66      1.62 o 
  -1   0   4    14206.71    14531.53    136.41 o 
   0   0   4      904.77      877.59     12.45 o 
   1   0   4     3813.56     4024.24     34.89 o 
   3   0   4        8.13       17.47      0.87 o 
   4   0   4      875.10      910.79      8.78 o 
   5   0   4     1685.91     1873.39     16.97 o 
   6   0   4      114.74      117.64      2.88 o 
   7   0   4      237.03      242.73      3.67 o 
   8   0   4      640.26      620.72     12.53 o 
   9   0   4      529.69      479.46      7.72 o 
  10   0   4     1164.54     1101.22     11.75 o 
  11   0   4      353.55      310.31      7.57 o 
  12   0   4        0.09       -0.22      2.54 o 
  13   0   4       53.47       40.36      3.84 o 
  14   0   4        7.44        9.15      3.08 o 
 -15   1   4       15.20       16.14      3.18 o 
 -14   1   4       15.41       16.98      1.92 o 
 -13   1   4        2.17        1.75      3.10 o 
 -12   1   4        1.45        2.47      1.43 o 
 -11   1   4        0.04        1.48      1.04 o 
 -10   1   4        0.89        1.45      0.83 o 
  -9   1   4        0.13       -0.47      0.78 o 
  -8   1   4        2.71        1.93      0.66 o 
  -7   1   4       80.28       79.92      1.46 o 
  -6   1   4        5.94       -0.12      0.55 o 
  -5   1   4      765.30      687.72      6.40 o 
  -4   1   4       83.60      101.19      1.39 o 
  -3   1   4      435.41      399.05      3.48 o 
  -2   1   4      769.74      812.83      5.04 o 
  -1   1   4    18011.37    17518.13    110.01 o 
   1   1   4     2781.50     2685.17     16.57 o 
   2   1   4      148.68      166.76      1.58 o 
   3   1   4       50.88       52.71      1.26 o 
   4   1   4      415.80      440.55      3.43 o 
   5   1   4     1908.31     1828.54     11.75 o 
   6   1   4        1.16        2.23      0.55 o 
   7   1   4      303.16      301.40      2.95 o 
   8   1   4       21.30       19.33      1.09 o 
   9   1   4        5.04        5.91      0.96 o 
  10   1   4       99.39       83.14      2.09 o 
  11   1   4       11.16       12.60      1.56 o 
  12   1   4        3.22        3.49      1.90 o 
  13   1   4       10.15       17.96      2.30 o 
  14   1   4        5.90        4.57      3.31 o 
 -15   2   4        0.32        4.73      3.23 o 
 -14   2   4       12.54       16.02      4.33 o 
 -13   2   4        0.01       -0.30      1.42 o 
 -12   2   4       15.72       18.92      1.52 o 
 -11   2   4      115.10       97.48      2.49 o 
 -10   2   4       16.04       12.15      1.19 o 
  -9   2   4       71.70       69.30      2.20 o 
  -8   2   4        9.52       10.61      0.79 o 
  -7   2   4       81.22       72.59      2.18 o 
  -6   2   4      487.48      488.57      3.94 o 
  -5   2   4      375.35      349.21      3.46 o 
  -4   2   4      587.54      591.31      5.08 o 
  -3   2   4      251.21      278.38      3.42 o 
  -2   2   4     6358.31     6634.82     38.38 o 
  -1   2   4       26.26       23.23      0.74 o 
   0   2   4     4814.03     4807.93     29.02 o 
   1   2   4      891.28      775.07      5.00 o 
   2   2   4      111.11       90.07      1.12 o 
   3   2   4     1010.26     1083.98      6.56 o 
   4   2   4     1197.65     1324.68      7.96 o 
   5   2   4     1642.50     1753.67     11.39 o 
   6   2   4      434.18      409.76      4.38 o 
   7   2   4      144.30      144.40      1.92 o 
   8   2   4      244.10      231.14      2.67 o 
   9   2   4        2.15        4.73      1.06 o 
  10   2   4      242.76      248.40      3.78 o 
  11   2   4      105.49      102.35      2.81 o 
  12   2   4       19.47       21.48      1.77 o 
  13   2   4        0.18        2.37      2.92 o 
  14   2   4        7.48       14.77      3.67 o 
 -15   3   4        0.35       10.12      5.64 o 
 -14   3   4        5.53       10.49      3.65 o 
 -13   3   4       50.90       50.42      3.17 o 
 -12   3   4       38.92       35.66      1.91 o 
 -11   3   4       37.18       36.88      1.92 o 
 -10   3   4       75.60       67.72      2.47 o 
  -9   3   4       63.58       51.88      1.58 o 
  -8   3   4      150.47      144.42      2.47 o 
  -7   3   4      138.15      119.42      1.72 o 
  -6   3   4      101.86      106.93      2.36 o 
  -5   3   4       94.53      103.34      1.82 o 
  -4   3   4      139.12      178.06      2.25 o 
  -2   3   4      583.82      569.93      4.31 o 
  -1   3   4     1647.81     1551.03     11.30 o 
   0   3   4     1001.49      972.07      7.04 o 
   1   3   4      186.12      154.89      1.73 o 
   2   3   4       22.10       23.69      0.87 o 
   3   3   4     3463.23     3851.26     22.37 o 
   4   3   4     1214.25     1281.69      9.65 o 
   5   3   4       95.76      109.20      1.97 o 
   6   3   4      313.01      348.65      3.76 o 
   7   3   4       23.49       30.48      1.45 o 
   8   3   4      653.55      574.16      4.78 o 
   9   3   4      521.32      511.35      5.86 o 
  10   3   4       39.02       40.59      4.23 o 
  11   3   4      111.16       88.96      2.76 o 
  12   3   4        9.84        9.14      1.59 o 
  13   3   4       50.02       59.99      5.52 o 
  14   3   4        3.07        7.33      3.47 o 
 -14   4   4        0.24        2.94      3.80 o 
 -13   4   4        5.07        8.38      2.29 o 
 -12   4   4        7.62        8.52      1.42 o 
 -11   4   4       11.42       11.85      1.36 o 
 -10   4   4       11.30       15.14      1.37 o 
  -9   4   4        3.53        2.51      1.43 o 
  -8   4   4        0.04       -0.50      0.63 o 
  -7   4   4        0.26        0.09      0.58 o 
  -6   4   4       84.59      112.75      1.56 o 
  -5   4   4     1642.14     1844.29     13.51 o 
  -4   4   4      206.68      218.10      2.16 o 
  -3   4   4      526.35      513.67      4.23 o 
  -2   4   4      242.67      274.26      2.44 o 
  -1   4   4      754.51      692.08      4.92 o 
   1   4   4     1243.42     1315.20     10.69 o 
   2   4   4     1081.56     1079.30      8.85 o 
   3   4   4      250.54      218.53      2.89 o 
   4   4   4      145.64      142.47      2.13 o 
   5   4   4      241.44      255.93      3.24 o 
   6   4   4       48.98       38.39      1.52 o 
   7   4   4       31.63       32.28      3.24 o 
   8   4   4      639.37      657.65      6.83 o 
   9   4   4      498.59      486.19      5.78 o 
  10   4   4       10.62        7.87      1.42 o 
  11   4   4        0.98        1.81      2.12 o 
  12   4   4        5.95        6.83      1.93 o 
  13   4   4        7.98       14.23      2.14 o 
  14   4   4        0.68        0.74      2.52 o 
 -14   5   4       12.69       27.81      4.26 o 
 -13   5   4        0.50        1.66      1.79 o 
 -12   5   4        6.04        8.62      1.81 o 
 -11   5   4        3.64        8.23      1.34 o 
 -10   5   4       56.63       63.11      2.36 o 
  -9   5   4      122.30       91.17      2.47 o 
  -8   5   4      111.45      112.12      2.22 o 
  -7   5   4        3.65        2.41      0.59 o 
  -6   5   4        6.66       10.03      0.64 o 
  -5   5   4     1301.30     1363.79      9.29 o 
  -4   5   4      874.65      924.37      6.59 o 
  -3   5   4       53.81       73.46      1.55 o 
  -2   5   4      177.36      174.85      1.92 o 
  -1   5   4      684.99      642.22      4.75 o 
   0   5   4      196.96      192.37      2.19 o 
   1   5   4      733.72      699.53      5.49 o 
   2   5   4      760.18      804.85      7.13 o 
   3   5   4      225.49      233.63      2.68 o 
   4   5   4      163.44      175.23      2.47 o 
   5   5   4      354.91      351.33      3.79 o 
   6   5   4       35.13       33.07      1.54 o 
   7   5   4     2085.76     2071.62     21.40 o 
   8   5   4      596.14      625.57      6.26 o 
   9   5   4        1.08        3.24      1.35 o 
  10   5   4        0.13        2.66      1.35 o 
  11   5   4        1.64        3.12      1.49 o 
  12   5   4        0.36        1.16      2.10 o 
  13   5   4       12.28       13.41      4.04 o 
  14   5   4        5.59       11.95      3.18 o 
 -14   6   4       59.64       78.07      4.70 o 
 -13   6   4        0.11        1.21      1.90 o 
 -12   6   4       28.42       32.57      2.33 o 
 -11   6   4        5.35        1.14      1.28 o 
 -10   6   4      296.52      295.34      4.39 o 
  -9   6   4      192.18      197.21      3.43 o 
  -8   6   4      396.40      343.32      4.29 o 
  -7   6   4        3.02        5.25      0.95 o 
  -6   6   4       42.70       49.19      2.18 o 
  -5   6   4      252.93      246.62      2.62 o 
  -4   6   4      532.42      563.64      4.97 o 
  -3   6   4       36.31       34.08      1.21 o 
  -2   6   4     2226.79     2395.47     15.26 o 
  -1   6   4       18.88       20.39      0.95 o 
   0   6   4      241.63      236.49      2.61 o 
   1   6   4      742.23      922.51      7.05 o 
   2   6   4     3979.83     4441.96     29.07 o 
   3   6   4      103.36      105.76      1.46 o 
   4   6   4      411.21      480.89      4.68 o 
   5   6   4       39.42       38.87      1.51 o 
   6   6   4       26.79       23.95      1.33 o 
   7   6   4       36.83       39.34      2.73 o 
   8   6   4      535.50      557.38      6.95 o 
   9   6   4       24.22       37.53      3.08 o 
  10   6   4        7.06        7.34      1.75 o 
  11   6   4       34.46       32.63      2.10 o 
  12   6   4        0.02        0.99      2.57 o 
  13   6   4        7.58        9.03      2.04 o 
 -13   7   4        0.16        1.10      2.05 o 
 -12   7   4        2.99        3.05      1.84 o 
 -11   7   4       11.26       14.58      2.03 o 
 -10   7   4       24.32       31.40      1.95 o 
  -9   7   4        0.79        0.85      1.31 o 
  -8   7   4       76.75       52.07      2.17 o 
  -7   7   4      119.00       99.32      1.99 o 
  -6   7   4       39.31       30.21      1.18 o 
  -5   7   4       35.43       26.18      1.13 o 
  -4   7   4      320.21      320.28      3.16 o 
  -3   7   4      222.19      227.99      2.54 o 
  -2   7   4      505.99      533.96      4.38 o 
  -1   7   4       42.85       53.20      1.46 o 
   0   7   4       65.47       62.75      1.64 o 
   1   7   4       29.33       30.50      1.50 o 
   2   7   4      154.98      177.95      2.35 o 
   3   7   4      230.00      214.12      2.28 o 
   4   7   4       12.53       10.11      0.73 o 
   5   7   4      106.42      119.65      2.34 o 
   6   7   4       31.57       36.21      2.47 o 
   7   7   4      188.45      177.19      3.51 o 
   8   7   4      324.62      327.15      4.37 o 
   9   7   4       48.86       63.64      2.92 o 
  10   7   4       12.39       14.16      1.60 o 
  11   7   4       56.00       62.73      5.28 o 
  12   7   4        1.59        4.39      2.65 o 
  13   7   4        6.82        0.37      2.52 o 
 -13   8   4        3.59        9.03      3.78 o 
 -12   8   4        2.03        7.12      2.00 o 
 -11   8   4       66.06       67.66      3.34 o 
 -10   8   4        8.69       13.35      1.97 o 
  -9   8   4        0.04       -0.33      1.22 o 
  -8   8   4      127.86      121.13      3.05 o 
  -7   8   4       24.40       23.33      1.60 o 
  -6   8   4      135.60      132.91      2.17 o 
  -5   8   4      157.08      167.75      2.36 o 
  -4   8   4       42.12       55.87      1.48 o 
  -3   8   4      624.37      648.99      5.85 o 
  -2   8   4      160.01      153.95      2.14 o 
  -1   8   4        7.66       11.02      0.80 o 
   0   8   4      106.10      110.12      1.76 o 
   1   8   4       72.92       81.50      2.18 o 
   2   8   4        0.03        1.02      0.68 o 
   3   8   4        0.14        0.92      0.62 o 
   4   8   4       44.67       43.31      1.36 o 
   5   8   4       83.78       91.11      2.23 o 
   6   8   4      233.18      220.30      3.77 o 
   7   8   4      320.74      305.42      4.13 o 
   8   8   4        5.66        6.76      1.41 o 
   9   8   4       18.43       19.48      2.05 o 
  10   8   4       87.82      101.78      5.31 o 
  11   8   4       13.51       13.76      2.03 o 
  12   8   4        0.54        2.94      2.05 o 
  13   8   4        2.08       -3.90      3.90 o 
 -13   9   4        6.39       13.61      2.87 o 
 -12   9   4        1.06        2.04      2.07 o 
 -11   9   4       20.22       24.83      2.42 o 
 -10   9   4        4.12        3.99      1.84 o 
  -9   9   4       53.24       45.51      2.20 o 
  -8   9   4       15.62       15.87      1.51 o 
  -7   9   4       77.18       73.71      2.38 o 
  -6   9   4      100.60       86.83      1.97 o 
  -5   9   4       35.45       28.43      1.42 o 
  -4   9   4       25.56       22.35      1.22 o 
  -3   9   4        1.25       -0.20      0.87 o 
  -2   9   4        0.85        0.54      0.75 o 
  -1   9   4      347.73      333.59      3.38 o 
   0   9   4      848.53      938.26      7.04 o 
   1   9   4      983.57     1002.25      8.07 o 
   2   9   4      619.38      620.49      6.65 o 
   3   9   4      126.02      124.34      1.87 o 
   4   9   4      430.82      453.27      4.19 o 
   5   9   4      141.13      142.11      2.75 o 
   6   9   4        2.13        0.64      1.13 o 
   7   9   4       21.13       32.40      2.31 o 
   8   9   4        4.50        3.80      1.61 o 
   9   9   4       12.51       10.72      2.38 o 
  10   9   4        0.38        0.92      1.77 o 
  11   9   4        3.35        1.18      2.54 o 
  12   9   4       24.36       29.00      2.56 o 
 -12  10   4        6.92        7.66      2.22 o 
 -11  10   4        0.31        0.28      1.88 o 
 -10  10   4        6.08        2.07      1.78 o 
  -9  10   4        5.39        6.12      1.80 o 
  -8  10   4        1.08       -1.25      1.27 o 
  -7  10   4        0.02       -1.07      1.20 o 
  -6  10   4       87.47       70.83      1.95 o 
  -5  10   4       26.80       28.90      1.42 o 
  -4  10   4       13.81       19.61      1.48 o 
  -3  10   4        3.19        5.97      0.94 o 
  -2  10   4       68.86       62.00      1.72 o 
  -1  10   4       71.38       81.30      1.87 o 
   0  10   4        0.02        2.68      0.85 o 
   1  10   4        1.74        3.78      1.18 o 
   2  10   4        0.06        0.48      0.90 o 
   3  10   4       26.41       29.15      1.71 o 
   4  10   4        2.39        3.11      1.29 o 
   5  10   4       32.19       33.32      1.91 o 
   6  10   4       62.31       57.55      2.61 o 
   7  10   4      115.86      109.36      3.21 o 
   8  10   4        9.67        6.24      1.63 o 
   9  10   4       20.46       24.19      2.13 o 
  10  10   4       20.36       27.28      2.53 o 
  11  10   4        7.49       10.06      2.10 o 
  12  10   4       55.54       67.25      6.72 o 
 -11  11   4        7.22        3.78      2.30 o 
 -10  11   4        1.17       -1.80      1.80 o 
  -9  11   4       14.95       12.00      2.33 o 
  -8  11   4        0.05       -0.83      2.22 o 
  -7  11   4        7.12        6.83      1.45 o 
  -6  11   4        0.38       -1.14      1.14 o 
  -5  11   4      383.13      376.60      4.57 o 
  -4  11   4        7.69        4.06      1.23 o 
  -3  11   4       53.30       48.40      1.88 o 
  -2  11   4      200.12      184.61      2.73 o 
  -1  11   4      545.83      538.23      4.93 o 
   0  11   4       13.86       14.06      1.23 o 
   1  11   4       33.01       31.09      1.54 o 
   2  11   4       69.62       72.98      2.05 o 
   3  11   4       15.00       14.32      1.59 o 
   4  11   4       70.89       58.15      2.51 o 
   5  11   4       59.63       53.27      2.63 o 
   6  11   4       14.26       18.19      1.82 o 
   7  11   4       68.80       69.83      2.93 o 
   8  11   4       12.40       13.68      1.96 o 
   9  11   4        2.66       -0.05      1.81 o 
  10  11   4        0.31       -1.12      1.89 o 
  11  11   4        0.58       -2.16      2.66 o 
 -11  12   4        5.42        4.32      2.34 o 
 -10  12   4        1.79        4.99      2.13 o 
  -9  12   4        9.44        5.72      2.82 o 
  -8  12   4        2.28       -0.43      2.49 o 
  -7  12   4       25.20       27.58      2.89 o 
  -6  12   4        3.34        1.72      1.99 o 
  -5  12   4      129.39      126.08      3.60 o 
  -4  12   4        0.91       -1.06      1.06 o 
  -3  12   4      102.27      102.82      3.03 o 
  -2  12   4        5.52        7.09      1.23 o 
  -1  12   4      116.82      126.22      2.73 o 
   0  12   4        6.64        4.13      1.18 o 
   1  12   4       41.30       33.70      1.71 o 
   2  12   4       32.95       38.45      1.78 o 
   3  12   4       47.82       54.00      2.53 o 
   4  12   4        0.67       -1.45      1.45 o 
   5  12   4        4.98        7.95      1.60 o 
   6  12   4       26.22       20.64      1.94 o 
   7  12   4       55.98       49.08      2.76 o 
   8  12   4       13.50       11.77      2.06 o 
   9  12   4       45.44       43.45      3.01 o 
  10  12   4        9.95        9.01      2.20 o 
 -10  13   4        0.32       -0.21      2.32 o 
  -9  13   4        0.15       -2.05      3.01 o 
  -8  13   4       18.58       22.05      3.66 o 
  -7  13   4        2.11       -2.02      2.12 o 
  -6  13   4        3.92        1.46      1.67 o 
  -5  13   4        1.61       -1.62      1.62 o 
  -4  13   4        8.56        8.30      1.38 o 
  -3  13   4        5.21        3.37      1.28 o 
  -2  13   4       46.64       52.95      2.18 o 
  -1  13   4        1.76        2.69      1.26 o 
   0  13   4       68.65       67.65      2.39 o 
   1  13   4        8.27        8.72      1.41 o 
   2  13   4      124.63      134.36      3.70 o 
   3  13   4        3.42        2.51      1.65 o 
   4  13   4        0.45       -1.92      1.92 o 
   5  13   4        6.57        9.26      1.71 o 
   6  13   4       13.39       12.53      1.98 o 
   7  13   4       62.25       65.13      3.18 o 
   8  13   4       19.38       11.54      2.15 o 
   9  13   4        1.34       -0.28      2.81 o 
  -9  14   4        1.05       -1.84      2.26 o 
  -8  14   4        1.75        1.38      2.37 o 
  -7  14   4        2.83       -1.30      1.95 o 
  -6  14   4       11.62       11.14      2.28 o 
  -5  14   4        8.13        6.07      2.21 o 
  -4  14   4       47.89       48.91      2.25 o 
  -3  14   4        0.40       -1.24      1.24 o 
  -2  14   4       64.14       67.72      2.49 o 
  -1  14   4       24.77       23.22      1.68 o 
   0  14   4        4.66        2.80      1.33 o 
   1  14   4       33.12       33.14      1.79 o 
   2  14   4        0.04       -0.12      1.65 o 
   3  14   4        2.88        1.99      1.61 o 
   4  14   4       12.65       10.68      1.96 o 
   5  14   4        7.31        4.57      1.88 o 
   6  14   4        6.99        6.30      1.93 o 
   7  14   4        1.85        1.15      1.95 o 
   8  14   4        5.13        3.70      2.04 o 
  -8  15   4       17.11       23.29      4.40 o 
  -7  15   4        5.88        6.75      2.30 o 
  -6  15   4        0.04       -1.80      1.96 o 
  -5  15   4        6.34        6.40      1.75 o 
  -4  15   4       23.11       26.10      2.42 o 
  -3  15   4       37.78       37.62      2.01 o 
  -2  15   4        6.22        4.94      1.43 o 
  -1  15   4        3.11        1.48      1.47 o 
   0  15   4        0.37       -1.38      1.38 o 
   1  15   4      153.61      176.22      3.55 o 
   2  15   4       40.55       42.10      2.49 o 
   3  15   4       20.90       24.27      2.30 o 
   4  15   4       20.64       18.64      2.24 o 
   5  15   4        0.39       -1.86      1.86 o 
   6  15   4        8.14        2.16      2.08 o 
   7  15   4        0.05       -2.02      2.02 o 
  -6  16   4        4.34        0.80      2.60 o 
  -5  16   4       11.22        9.66      2.49 o 
  -4  16   4        0.33       -1.54      1.54 o 
  -3  16   4        0.01        0.21      1.73 o 
  -2  16   4        6.74        7.79      1.75 o 
  -1  16   4       21.54       23.98      1.92 o 
   0  16   4       40.23       47.34      2.39 o 
   1  16   4        1.14        4.74      2.00 o 
   2  16   4       10.23       12.51      2.21 o 
   3  16   4        2.85        3.45      1.99 o 
   4  16   4        9.41        3.57      2.12 o 
   5  16   4        4.41        1.77      2.08 o 
   6  16   4        6.09        0.08      2.44 o 
  -4  17   4        2.73        4.83      4.13 o 
  -3  17   4        5.24        3.67      2.18 o 
  -2  17   4        1.23       -0.11      2.09 o 
  -1  17   4       14.99       19.28      3.33 o 
   0  17   4       13.39       15.11      2.28 o 
   1  17   4       16.98       18.18      2.40 o 
   2  17   4       24.51       27.50      2.56 o 
   3  17   4        5.36        6.15      2.22 o 
 -15   1   5       26.39       32.37      3.67 o 
 -14   1   5        2.11        5.17      1.91 o 
 -13   1   5        0.11        3.26      1.62 o 
 -12   1   5       35.45       26.72      1.99 o 
 -11   1   5       60.78       49.20      2.41 o 
 -10   1   5       40.43       39.65      1.77 o 
  -9   1   5       31.49       24.42      2.04 o 
  -8   1   5       62.57       70.83      1.49 o 
  -7   1   5      237.81      236.98      2.50 o 
  -6   1   5        5.00       12.70      0.68 o 
  -5   1   5       92.10      102.67      1.13 o 
  -4   1   5      395.53      383.41      3.57 o 
  -3   1   5        0.00        0.89      0.27 o 
  -2   1   5        2.69        4.26      0.39 o 
  -1   1   5     2606.21     2561.75     15.88 o 
   0   1   5      100.39      120.19      1.35 o 
   1   1   5      110.73      129.07      1.44 o 
   2   1   5      412.52      372.07      3.20 o 
   3   1   5     1043.66     1109.99      7.42 o 
   4   1   5     2203.74     2519.17     17.46 o 
   5   1   5       67.02       72.79      1.32 o 
   6   1   5        2.20       -0.55      0.56 o 
   7   1   5       93.87       95.43      1.70 o 
   8   1   5       18.89       14.45      0.95 o 
   9   1   5       48.66       48.35      1.61 o 
  10   1   5      115.28      127.36      2.84 o 
  11   1   5      216.18      214.02      3.69 o 
  12   1   5       19.32       22.95      2.34 o 
  13   1   5        1.01        4.45      2.87 o 
  14   1   5       24.31       32.43      3.27 o 
 -14   2   5       38.49       39.97      3.54 o 
 -13   2   5       73.08       71.46      3.31 o 
 -12   2   5        5.17        4.34      1.56 o 
 -11   2   5        4.95        3.62      1.15 o 
 -10   2   5        2.51        0.06      0.97 o 
  -9   2   5       36.74       33.59      2.12 o 
  -8   2   5       39.17       41.58      1.22 o 
  -7   2   5        3.80        3.78      1.05 o 
  -6   2   5      552.96      528.36      4.88 o 
  -5   2   5       74.70       83.11      1.64 o 
  -4   2   5      216.12      218.29      2.54 o 
  -3   2   5        3.72        0.00      0.54 o 
  -2   2   5      232.99      191.34      2.50 o 
  -1   2   5       87.73       69.48      1.07 o 
   0   2   5      563.22      572.05      4.15 o 
   1   2   5      595.44      678.55      4.80 o 
   2   2   5      196.75      193.66      1.89 o 
   3   2   5       25.08       23.36      0.84 o 
   4   2   5       45.14       60.30      1.15 o 
   5   2   5       18.27       27.53      0.93 o 
   6   2   5      360.40      405.68      3.50 o 
   7   2   5       94.88       97.38      1.65 o 
   8   2   5      401.64      384.60      3.69 o 
   9   2   5      233.57      255.36      3.67 o 
  10   2   5      172.57      184.28      3.37 o 
  11   2   5        6.60       10.97      1.57 o 
  12   2   5       30.23       35.83      2.51 o 
  13   2   5        7.43        9.09      3.50 o 
  14   2   5        0.09        4.68      3.18 o 
 -14   3   5        6.46        8.92      3.71 o 
 -13   3   5        0.23        3.51      2.02 o 
 -12   3   5        2.78        7.87      1.68 o 
 -11   3   5        0.14        0.03      1.16 o 
 -10   3   5       13.04       19.20      1.44 o 
  -9   3   5       94.02       73.25      3.26 o 
  -8   3   5       15.25       21.74      1.89 o 
  -7   3   5      282.56      261.51      4.16 o 
  -6   3   5        0.22       -0.68      0.68 o 
  -5   3   5       40.36       45.69      1.99 o 
  -4   3   5        6.45        3.12      0.61 o 
  -3   3   5       95.12      102.98      1.67 o 
  -2   3   5        3.11        4.78      0.78 o 
  -1   3   5     2576.64     2559.91     17.08 o 
   0   3   5       71.90       59.86      1.51 o 
   1   3   5      134.46      108.77      1.23 o 
   2   3   5     5881.66     6125.49     45.07 o 
   4   3   5       86.84       84.20      1.02 o 
   5   3   5      593.56      629.04      5.59 o 
   6   3   5       23.77       18.12      1.08 o 
   7   3   5      211.33      197.76      2.96 o 
   8   3   5      820.08      805.60      7.74 o 
   9   3   5       35.42       32.78      1.75 o 
  10   3   5      181.05      177.54      3.36 o 
  11   3   5      164.70      181.81      3.55 o 
  12   3   5       43.51       36.43      3.21 o 
  13   3   5        1.29        0.65      3.65 o 
  14   3   5        0.51        1.22      3.81 o 
 -14   4   5        6.60        9.02      2.65 o 
 -13   4   5        0.54        4.11      2.18 o 
 -12   4   5        0.00       -1.28      1.28 o 
 -11   4   5       14.68       12.85      1.49 o 
 -10   4   5        0.19        2.16      1.21 o 
  -9   4   5       62.13       50.60      2.07 o 
  -8   4   5        0.27       -0.87      0.87 o 
  -7   4   5        7.00        5.37      0.89 o 
  -6   4   5       89.49       82.81      1.92 o 
  -5   4   5       17.18       11.73      0.93 o 
  -4   4   5      414.17      432.00      4.17 o 
  -3   4   5      248.37      218.06      1.99 o 
  -2   4   5      251.83      187.46      1.96 o 
  -1   4   5       21.36       29.01      1.45 o 
   0   4   5       24.85       26.76      1.08 o 
   1   4   5      169.30      159.71      1.97 o 
   2   4   5      217.39      207.83      2.31 o 
   3   4   5       32.93       50.88      1.05 o 
   4   4   5       87.78      118.37      2.05 o 
   5   4   5       77.31       60.24      1.93 o 
   6   4   5       18.39       20.32      1.13 o 
   7   4   5      131.59      131.05      2.60 o 
   8   4   5       65.79       56.39      3.32 o 
   9   4   5       84.41       84.15      2.54 o 
  10   4   5       47.54       54.90      2.54 o 
  11   4   5       25.10       25.31      3.09 o 
  12   4   5       13.77       13.98      1.93 o 
  13   4   5        0.10        0.94      4.57 o 
  14   4   5        2.74        6.69      4.77 o 
 -14   5   5        1.31        9.30      3.37 o 
 -13   5   5        0.20        0.23      2.25 o 
 -12   5   5        0.93        2.74      1.48 o 
 -11   5   5        0.15        1.05      1.26 o 
 -10   5   5      429.03      397.73      4.99 o 
  -9   5   5      259.39      251.59      3.78 o 
  -8   5   5       45.26       36.67      1.78 o 
  -7   5   5       10.21       11.35      1.08 o 
  -6   5   5      102.78       84.11      1.96 o 
  -5   5   5      155.54      131.66      2.30 o 
  -4   5   5       21.90       13.86      0.63 o 
  -3   5   5      176.65      178.86      2.01 o 
  -2   5   5        5.42        4.77      0.54 o 
  -1   5   5       73.29       63.16      1.18 o 
   0   5   5       86.60      100.07      1.71 o 
   1   5   5      205.69      204.38      2.94 o 
   2   5   5       25.63       17.40      0.81 o 
   3   5   5        4.46        7.25      0.63 o 
   4   5   5      535.40      524.06      4.92 o 
   5   5   5        0.26        0.57      0.74 o 
   6   5   5        1.86        2.20      0.91 o 
   7   5   5      179.10      178.15      2.96 o 
   8   5   5      226.89      226.70      4.70 o 
   9   5   5       14.07       13.19      1.47 o 
  10   5   5       40.88       36.83      2.24 o 
  11   5   5        0.02       -0.58      1.54 o 
  12   5   5        3.19        3.05      2.32 o 
  13   5   5        2.85        0.87      2.98 o 
 -14   6   5       25.20       31.25      6.02 o 
 -13   6   5       35.50       43.53      7.27 o 
 -12   6   5       30.67       30.51      2.42 o 
 -11   6   5       49.48       42.65      2.16 o 
 -10   6   5        9.98       11.66      1.52 o 
  -9   6   5        9.12        9.99      1.39 o 
  -8   6   5       10.62       10.83      1.25 o 
  -7   6   5       24.37       25.76      1.41 o 
  -6   6   5      176.66      149.33      2.60 o 
  -5   6   5        1.98        4.82      0.60 o 
  -4   6   5        0.61        5.53      0.65 o 
  -3   6   5       70.76       72.30      1.42 o 
  -2   6   5       52.39       40.74      1.15 o 
  -1   6   5        3.21        0.69      0.61 o 
   0   6   5        7.10        2.99      0.67 o 
   1   6   5     1618.66     1854.41     12.99 o 
   2   6   5       74.34       57.46      1.74 o 
   3   6   5      511.28      517.19      4.55 o 
   4   6   5        9.36       10.90      0.91 o 
   5   6   5       26.28       24.47      1.47 o 
   6   6   5        5.10        2.94      0.95 o 
   7   6   5        2.27        4.26      1.11 o 
   8   6   5       36.96       27.67      1.79 o 
   9   6   5        2.99        5.07      1.39 o 
  10   6   5       25.97       20.66      1.85 o 
  11   6   5       19.52       26.59      2.81 o 
  12   6   5        6.60       10.63      1.96 o 
  13   6   5        0.12        3.87      2.81 o 
 -13   7   5        8.30       15.63      2.50 o 
 -12   7   5        3.39        3.59      2.57 o 
 -11   7   5       44.74       41.89      2.23 o 
 -10   7   5        0.34        2.65      1.37 o 
  -9   7   5       10.82       15.84      1.57 o 
  -8   7   5      126.92      121.51      2.82 o 
  -7   7   5        7.97        5.09      1.17 o 
  -6   7   5        1.93        2.76      0.67 o 
  -5   7   5       25.83       35.09      1.24 o 
  -4   7   5       66.57       63.18      1.49 o 
  -3   7   5      353.65      402.57      4.09 o 
  -2   7   5      492.58      478.02      4.08 o 
  -1   7   5      101.22       97.31      1.57 o 
   0   7   5       13.16       16.63      1.04 o 
   1   7   5        4.34        2.65      0.92 o 
   2   7   5      267.21      261.51      2.97 o 
   3   7   5       34.88       29.13      1.41 o 
   4   7   5       36.13       35.07      1.42 o 
   5   7   5        1.52        2.83      0.84 o 
   6   7   5      152.15      173.37      2.89 o 
   7   7   5        0.43        1.76      1.15 o 
   8   7   5      235.11      239.47      4.91 o 
   9   7   5       28.99       29.05      1.99 o 
  10   7   5       12.89       16.26      1.84 o 
  11   7   5       12.74       15.08      2.00 o 
  12   7   5       33.78       39.49      2.95 o 
  13   7   5        0.11       -1.54      2.68 o 
 -13   8   5        3.44        8.01      2.60 o 
 -12   8   5       13.36       15.77      2.24 o 
 -11   8   5        0.31        2.21      1.80 o 
 -10   8   5        6.09        6.92      1.46 o 
  -9   8   5      142.16      143.50      3.19 o 
  -8   8   5       97.05       80.55      2.56 o 
  -7   8   5       65.36       47.58      2.06 o 
  -6   8   5      336.94      340.75      4.25 o 
  -5   8   5       20.27       15.01      0.98 o 
  -4   8   5       86.41       87.22      1.74 o 
  -3   8   5        0.18        0.19      0.70 o 
  -2   8   5       27.67       27.72      1.21 o 
  -1   8   5       19.75       17.27      1.03 o 
   0   8   5        3.50        6.06      0.79 o 
   1   8   5      410.65      382.98      3.95 o 
   2   8   5       44.80       50.86      1.84 o 
   3   8   5       15.20       19.11      1.05 o 
   4   8   5      260.13      261.37      2.97 o 
   5   8   5       45.01       37.19      2.06 o 
   6   8   5      176.25      171.80      3.04 o 
   7   8   5       29.83       32.09      2.44 o 
   8   8   5        2.82        4.16      1.32 o 
   9   8   5        1.59        2.28      1.62 o 
  10   8   5        1.54        0.94      1.61 o 
  11   8   5        3.27        3.27      2.20 o 
  12   8   5        0.11       -2.34      2.34 o 
 -12   9   5       32.55       39.89      5.28 o 
 -11   9   5        2.50        5.60      1.89 o 
 -10   9   5        0.30        0.81      1.73 o 
  -9   9   5       49.81       41.84      2.15 o 
  -8   9   5       67.94       62.65      2.38 o 
  -7   9   5        9.33        7.98      1.33 o 
  -6   9   5       36.58       38.34      1.94 o 
  -5   9   5       17.92       14.99      1.13 o 
  -4   9   5       61.66       53.91      1.63 o 
  -3   9   5      162.81      180.36      2.69 o 
  -2   9   5       32.21       34.39      1.37 o 
  -1   9   5      369.54      392.01      3.77 o 
   0   9   5        3.66        3.73      0.92 o 
   1   9   5       72.01       73.73      2.38 o 
   2   9   5      135.18      125.33      2.22 o 
   3   9   5       80.31       91.24      1.95 o 
   4   9   5       33.16       28.92      1.90 o 
   5   9   5      200.69      194.97      4.00 o 
   6   9   5       77.07       85.32      3.20 o 
   7   9   5        3.99        0.64      1.31 o 
   8   9   5       22.94       19.22      1.90 o 
   9   9   5        6.73        4.70      2.20 o 
  10   9   5      151.25      146.79      3.89 o 
  11   9   5       45.06       52.14      3.02 o 
  12   9   5       10.57        6.18      2.29 o 
 -12  10   5        3.46        9.31      2.26 o 
 -11  10   5        2.68        3.41      2.37 o 
 -10  10   5       12.74       20.01      2.24 o 
  -9  10   5       10.24       10.03      1.59 o 
  -8  10   5        0.66        1.73      1.32 o 
  -7  10   5      113.51      113.92      2.86 o 
  -6  10   5       99.17       89.76      2.60 o 
  -5  10   5       24.39       20.50      1.25 o 
  -4  10   5        1.24       -0.86      0.86 o 
  -3  10   5        6.42        4.71      0.96 o 
  -2  10   5       84.79       88.64      1.97 o 
  -1  10   5      178.77      179.90      2.52 o 
   0  10   5       14.90       11.84      1.08 o 
   1  10   5       77.04       74.24      1.98 o 
   2  10   5        1.67        1.41      0.87 o 
   3  10   5       28.82       32.00      1.41 o 
   4  10   5        0.85       -1.19      1.19 o 
   5  10   5        3.23       -0.77      1.38 o 
   6  10   5        8.34        7.60      1.65 o 
   7  10   5       38.96       31.96      2.09 o 
   8  10   5       23.27       22.83      2.03 o 
   9  10   5      158.23      160.30      4.68 o 
  10  10   5       12.82       14.12      2.18 o 
  11  10   5       19.52       25.25      2.38 o 
 -11  11   5        4.10        7.50      2.20 o 
 -10  11   5        6.28       10.12      2.17 o 
  -9  11   5        8.08        8.24      1.90 o 
  -8  11   5       38.50       35.59      2.01 o 
  -7  11   5       45.57       38.15      1.99 o 
  -6  11   5       54.02       53.64      2.33 o 
  -5  11   5        3.36        2.38      1.05 o 
  -4  11   5        7.37        8.12      1.09 o 
  -3  11   5        0.02       -1.09      1.09 o 
  -2  11   5       27.44       28.28      1.52 o 
  -1  11   5        2.78        2.85      1.10 o 
   0  11   5       31.49       23.69      1.36 o 
   1  11   5        5.10        2.30      1.05 o 
   2  11   5        2.07        1.45      1.00 o 
   3  11   5       30.63       37.83      1.59 o 
   4  11   5        4.97        1.84      1.39 o 
   5  11   5       45.01       29.24      1.97 o 
   6  11   5        3.46        2.36      1.54 o 
   7  11   5        5.29        3.87      1.76 o 
   8  11   5       16.39       14.68      2.03 o 
   9  11   5       35.20       39.90      2.52 o 
  10  11   5       13.53        6.84      2.06 o 
  11  11   5        8.24        8.49      3.16 o 
 -10  12   5        4.63        5.36      2.22 o 
  -9  12   5        0.39       -0.91      1.91 o 
  -8  12   5        1.60        0.34      1.87 o 
  -7  12   5        3.80        2.56      1.45 o 
  -6  12   5        6.14        0.51      1.34 o 
  -5  12   5       30.77       25.06      1.78 o 
  -4  12   5        2.07        0.61      1.09 o 
  -3  12   5       49.10       41.18      1.92 o 
  -2  12   5        0.02       -1.00      1.00 o 
  -1  12   5       40.30       47.88      2.01 o 
   0  12   5      376.95      378.11      4.55 o 
   1  12   5       10.90        5.61      1.19 o 
   2  12   5       91.90       92.16      2.32 o 
   3  12   5        1.87       -1.02      1.49 o 
   4  12   5        9.47        8.92      1.68 o 
   5  12   5       14.60       10.77      1.82 o 
   6  12   5        5.82        5.66      1.75 o 
   7  12   5       12.88       12.38      1.98 o 
   8  12   5       30.86       26.89      2.31 o 
   9  12   5        2.23        2.74      2.19 o 
  10  12   5        6.68        9.97      3.62 o 
 -10  13   5        0.50        0.68      2.02 o 
  -9  13   5        0.15       -2.44      2.44 o 
  -8  13   5       21.17       22.46      2.70 o 
  -7  13   5        0.04       -1.32      1.45 o 
  -6  13   5       13.90        9.74      1.69 o 
  -5  13   5       20.92       16.79      1.84 o 
  -4  13   5        0.10       -1.13      1.13 o 
  -3  13   5       20.52       20.29      1.53 o 
  -2  13   5        0.16       -0.99      1.13 o 
  -1  13   5       74.62       69.78      2.28 o 
   0  13   5       17.51       24.40      1.59 o 
   1  13   5       27.14       28.98      1.72 o 
   2  13   5       21.73       27.08      2.71 o 
   3  13   5      119.66      111.56      3.38 o 
   4  13   5       14.58       15.74      1.96 o 
   5  13   5        0.64       -1.58      1.58 o 
   6  13   5       33.27       31.47      2.31 o 
   7  13   5       15.50       12.17      2.36 o 
   8  13   5        2.07       -0.35      1.90 o 
   9  13   5       15.73       14.02      2.22 o 
  -8  14   5        3.39        4.50      2.26 o 
  -7  14   5        2.17        2.96      2.16 o 
  -6  14   5       23.71       23.79      2.07 o 
  -5  14   5        5.51        0.04      1.82 o 
  -4  14   5       14.38       13.58      1.97 o 
  -3  14   5        0.47       -1.17      1.17 o 
  -2  14   5       12.89       10.06      1.49 o 
  -1  14   5       13.62       14.66      1.53 o 
   0  14   5        4.96        3.64      1.32 o 
   1  14   5        9.52       10.28      1.45 o 
   2  14   5        0.75       -1.69      1.69 o 
   3  14   5        0.15       -1.71      1.71 o 
   4  14   5        1.46        0.05      1.79 o 
   5  14   5        0.02       -1.74      1.74 o 
   6  14   5        5.52        2.44      1.96 o 
   7  14   5        9.34        9.15      2.10 o 
   8  14   5       11.97        7.91      2.26 o 
  -7  15   5        6.77        6.40      2.41 o 
  -6  15   5        0.38       -1.09      2.02 o 
  -5  15   5        0.63       -1.61      1.61 o 
  -4  15   5        7.73        8.71      1.83 o 
  -3  15   5        0.00       -1.29      1.29 o 
  -2  15   5        0.52       -0.94      1.31 o 
  -1  15   5        2.17        1.29      1.51 o 
   0  15   5        6.12        3.45      1.48 o 
   1  15   5       38.78       37.86      2.52 o 
   2  15   5       38.05       42.63      2.63 o 
   3  15   5        4.20        2.42      1.86 o 
   4  15   5        9.36       10.29      2.15 o 
   5  15   5        1.64       -2.01      2.01 o 
   6  15   5       13.01        9.98      2.24 o 
   7  15   5       15.59       14.91      2.36 o 
  -5  16   5        0.86       -0.74      2.11 o 
  -4  16   5        1.13       -1.01      1.59 o 
  -3  16   5        0.33       -0.84      1.67 o 
  -2  16   5        0.01       -0.85      1.38 o 
  -1  16   5        0.02       -0.62      1.45 o 
   0  16   5        3.91        3.53      1.95 o 
   1  16   5        1.28        1.39      1.96 o 
   2  16   5        0.05       -1.88      1.88 o 
   3  16   5        1.80        0.50      2.04 o 
   4  16   5        0.81       -0.21      1.98 o 
   5  16   5        1.58       -0.21      2.12 o 
  -3  17   5       10.50        9.41      1.97 o 
  -2  17   5        0.67       -1.27      1.81 o 
  -1  17   5        0.44       -0.04      1.93 o 
   0  17   5       16.90       21.64      2.47 o 
   1  17   5        2.94       -0.40      2.06 o 
   2  17   5        0.02       -1.85      2.07 o 
 -14   0   6       10.75       12.41      3.57 o 
 -13   0   6       17.47       16.76      3.44 o 
 -12   0   6       40.69       42.55      3.90 o 
 -11   0   6       35.97       49.11      3.57 o 
 -10   0   6        0.39        5.12      1.92 o 
  -9   0   6      658.63      635.45      7.86 o 
  -8   0   6        0.03        1.10      0.90 o 
  -7   0   6       64.51       51.22      1.80 o 
  -6   0   6       27.04       20.23      1.22 o 
  -5   0   6      202.63      158.98      2.53 o 
  -4   0   6        1.91        0.26      0.65 o 
  -3   0   6      191.93      224.40      3.35 o 
  -2   0   6     6130.51     6306.21     57.32 o 
  -1   0   6      857.33      970.71      9.33 o 
   0   0   6     3489.91     3797.31     34.33 o 
   1   0   6     1702.84     1635.99     14.93 o 
   2   0   6      298.03      287.34      3.64 o 
   3   0   6     1038.62     1072.73     10.30 o 
   4   0   6        7.51        4.20      0.78 o 
   5   0   6       18.93       12.17      1.04 o 
   6   0   6      183.96      192.67      3.27 o 
   7   0   6      226.13      218.43      6.40 o 
   8   0   6      184.40      184.80      3.47 o 
   9   0   6       16.27       20.34      1.61 o 
  10   0   6        2.47       -3.13      3.13 o 
  11   0   6       33.51       37.41      4.02 o 
  12   0   6       18.21       25.34      3.46 o 
  13   0   6       17.10       18.83      3.51 o 
  14   0   6        4.26        6.54      3.39 o 
 -14   1   6        4.75        2.52      2.56 o 
 -13   1   6       12.25       13.18      2.09 o 
 -12   1   6      107.00      107.20      3.30 o 
 -11   1   6        0.79        0.73      1.37 o 
 -10   1   6       62.54       53.85      2.38 o 
  -9   1   6      134.24      119.19      2.47 o 
  -8   1   6      160.86      166.92      2.14 o 
  -7   1   6      353.58      340.62      3.75 o 
  -6   1   6       34.27       31.05      1.45 o 
  -5   1   6       25.64       19.99      0.70 o 
  -4   1   6      282.00      234.86      2.09 o 
  -3   1   6     1877.87     1821.78     11.75 o 
  -2   1   6     4852.10     5614.18     34.31 o 
  -1   1   6     3908.44     4100.88     25.11 o 
   0   1   6     1106.60     1080.97      7.36 o 
   1   1   6       31.07       27.10      0.91 o 
   2   1   6      589.94      594.62      4.66 o 
   3   1   6        5.05        4.95      0.55 o 
   4   1   6      149.26      131.64      1.71 o 
   5   1   6      189.24      214.57      2.31 o 
   6   1   6      854.87      892.52      6.52 o 
   7   1   6      171.80      163.26      2.19 o 
   8   1   6       14.41       18.25      1.11 o 
   9   1   6       95.33       83.38      2.32 o 
  10   1   6       58.21       54.31      2.20 o 
  11   1   6        0.16        0.75      2.65 o 
  12   1   6        5.95        7.29      2.10 o 
  13   1   6        0.93        0.64      2.13 o 
  14   1   6        0.16        3.14      2.27 o 
 -14   2   6        0.12        3.29      2.37 o 
 -13   2   6       11.02       12.54      2.45 o 
 -12   2   6        1.65        5.35      1.59 o 
 -11   2   6      128.95      133.02      3.43 o 
 -10   2   6       30.04       28.60      1.61 o 
  -9   2   6      481.51      448.98      4.91 o 
  -8   2   6      120.84      122.34      2.39 o 
  -7   2   6       43.27       30.33      1.36 o 
  -6   2   6       70.43       78.73      1.76 o 
  -5   2   6       43.09       29.05      1.55 o 
  -4   2   6      508.37      499.73      4.54 o 
  -3   2   6      250.80      297.96      2.32 o 
  -2   2   6      771.51      774.00      7.00 o 
  -1   2   6      402.75      373.22      3.90 o 
   0   2   6     4554.42     4981.19     34.04 o 
   1   2   6      382.19      395.49      4.05 o 
   2   2   6     1218.31     1246.63      8.31 o 
   3   2   6     1090.23     1145.42     10.89 o 
   4   2   6       18.68       23.39      0.89 o 
   5   2   6      964.92     1008.29      8.04 o 
   6   2   6      315.73      304.51      2.98 o 
   7   2   6       51.33       49.53      1.34 o 
   8   2   6      502.13      537.97      5.54 o 
   9   2   6        5.80        3.98      1.22 o 
  10   2   6       53.54       63.59      2.41 o 
  11   2   6        5.93        4.67      1.48 o 
  12   2   6        0.43        1.32      1.86 o 
  13   2   6       50.23       69.25      4.67 o 
  14   2   6       10.22       18.17      3.53 o 
 -14   3   6       15.12       18.33      2.84 o 
 -13   3   6        5.18       10.66      2.95 o 
 -12   3   6       99.56      103.92      3.42 o 
 -11   3   6       51.55       53.82      2.24 o 
 -10   3   6        5.74        9.06      1.27 o 
  -9   3   6       45.62       38.27      1.85 o 
  -8   3   6       34.37       34.33      1.64 o 
  -7   3   6      118.87      104.58      2.19 o 
  -6   3   6       86.71       87.06      1.91 o 
  -5   3   6        2.22       -0.64      0.64 o 
  -4   3   6       40.35       36.45      1.32 o 
  -3   3   6     1109.08     1081.92      6.81 o 
  -2   3   6        0.73        5.02      0.70 o 
  -1   3   6      142.40      165.26      1.88 o 
   0   3   6       25.38       15.96      1.09 o 
   1   3   6       40.15       47.61      1.16 o 
   2   3   6      533.77      539.45      4.16 o 
   3   3   6       44.52       43.97      1.04 o 
   4   3   6        0.00        1.22      0.51 o 
   5   3   6       12.39        9.34      0.63 o 
   6   3   6       52.50       57.01      1.13 o 
   7   3   6        3.64        2.62      0.99 o 
   8   3   6       47.44       53.23      2.20 o 
   9   3   6       50.80       48.32      2.16 o 
  10   3   6       58.51       72.59      2.83 o 
  11   3   6       38.13       41.69      2.22 o 
  12   3   6       16.32       17.52      3.51 o 
  13   3   6        0.11        0.94      4.13 o 
  14   3   6       16.97       22.51      3.20 o 
 -14   4   6        3.16        6.89      4.75 o 
 -13   4   6       10.47       16.18      2.46 o 
 -12   4   6       16.44       18.68      1.98 o 
 -11   4   6      106.50      109.28      2.86 o 
 -10   4   6       87.22       77.12      2.69 o 
  -9   4   6      113.77      108.76      2.57 o 
  -8   4   6       53.84       50.05      1.95 o 
  -7   4   6      211.58      191.26      2.93 o 
  -6   4   6       17.75       15.02      1.07 o 
  -5   4   6      304.77      310.11      3.55 o 
  -4   4   6      260.30      290.44      3.32 o 
  -3   4   6     1345.83     1503.61     10.06 o 
  -2   4   6      229.16      239.52      2.39 o 
  -1   4   6     3600.29     3721.24     22.98 o 
   0   4   6       25.39       16.43      0.73 o 
   1   4   6       36.51       22.75      1.32 o 
   2   4   6      181.16      196.60      2.08 o 
   3   4   6      938.01      940.59      6.66 o 
   4   4   6      485.76      558.61      4.42 o 
   5   4   6      481.60      527.14      5.08 o 
   6   4   6      167.16      178.39      2.77 o 
   7   4   6      229.69      240.31      3.63 o 
   8   4   6        9.97       11.38      1.35 o 
   9   4   6      103.03       95.59      3.05 o 
  10   4   6       16.18       18.51      1.63 o 
  11   4   6       44.70       42.72      3.69 o 
  12   4   6        5.88        7.82      2.19 o 
  13   4   6        2.69        5.28      3.33 o 
 -14   5   6        1.90        7.93      3.94 o 
 -13   5   6        6.66       10.86      3.02 o 
 -12   5   6        0.67        2.46      1.91 o 
 -11   5   6       35.85       52.70      3.12 o 
 -10   5   6      417.54      428.24      5.30 o 
  -9   5   6        7.55        8.30      1.30 o 
  -8   5   6        1.20        1.47      1.03 o 
  -7   5   6      131.19      123.93      2.48 o 
  -6   5   6      107.33       99.84      2.18 o 
  -5   5   6       21.48       27.06      1.29 o 
  -4   5   6      175.61      170.33      2.53 o 
  -3   5   6       11.08       17.25      0.83 o 
  -2   5   6       41.16       30.29      1.03 o 
  -1   5   6       25.19       18.91      0.82 o 
   0   5   6       10.30       12.32      0.77 o 
   1   5   6      686.38      749.08      6.02 o 
   2   5   6      176.25      206.94      2.46 o 
   3   5   6      581.59      556.63      4.39 o 
   4   5   6       10.40       11.68      1.13 o 
   5   5   6       79.07       99.41      2.07 o 
   6   5   6       21.82       25.60      2.04 o 
   7   5   6       10.46        9.49      1.21 o 
   8   5   6       24.27       33.56      2.02 o 
   9   5   6      104.23      105.28      2.80 o 
  10   5   6       12.05       12.53      1.69 o 
  11   5   6        3.78        2.87      1.50 o 
  12   5   6        3.32        2.13      2.02 o 
  13   5   6       51.32       75.33      8.48 o 
 -13   6   6        0.96        4.75      3.31 o 
 -12   6   6        0.48        1.33      1.44 o 
 -11   6   6       10.23       12.33      1.61 o 
 -10   6   6       45.17       53.00      2.46 o 
  -9   6   6       11.83       15.66      1.51 o 
  -8   6   6      101.40      111.87      2.66 o 
  -7   6   6        2.66       -0.27      0.98 o 
  -6   6   6       18.85       15.32      1.19 o 
  -5   6   6      108.37      114.02      2.28 o 
  -4   6   6      423.78      473.24      4.44 o 
  -3   6   6       66.98       75.61      1.47 o 
  -2   6   6        2.93        4.48      0.96 o 
  -1   6   6       35.98       42.81      1.16 o 
   0   6   6      920.37      908.83      7.15 o 
   1   6   6      149.28      121.98      1.97 o 
   2   6   6      155.16      170.01      2.31 o 
   3   6   6        7.81       15.24      0.92 o 
   4   6   6       18.45       23.21      1.62 o 
   5   6   6        0.96        0.92      0.99 o 
   6   6   6      112.91       98.07      3.09 o 
   7   6   6      337.79      331.28      4.71 o 
   8   6   6       37.20       29.33      1.85 o 
   9   6   6        7.55       10.16      2.46 o 
  10   6   6        0.16       -0.81      1.41 o 
  11   6   6        1.80       -1.15      1.60 o 
  12   6   6       12.17       11.32      2.11 o 
  13   6   6       12.67       19.92      2.79 o 
 -13   7   6        3.49        8.30      4.24 o 
 -12   7   6       34.56       45.40      3.78 o 
 -11   7   6       84.41       76.42      3.65 o 
 -10   7   6       22.99       31.06      1.83 o 
  -9   7   6       11.82       13.14      1.88 o 
  -8   7   6        5.52        4.89      1.29 o 
  -7   7   6        2.95        1.17      1.12 o 
  -6   7   6       74.41       92.76      2.30 o 
  -5   7   6       87.67       79.11      1.55 o 
  -4   7   6       16.50       21.00      1.11 o 
  -3   7   6       58.87       49.01      1.63 o 
  -2   7   6        2.90        3.77      0.67 o 
  -1   7   6       66.08       66.94      1.40 o 
   0   7   6       68.49       43.04      1.40 o 
   1   7   6      252.53      215.98      2.74 o 
   2   7   6        1.56        1.25      0.69 o 
   3   7   6      126.32      110.66      1.90 o 
   4   7   6        0.83        7.68      1.13 o 
   5   7   6        0.58        0.83      0.83 o 
   6   7   6       86.70       80.12      2.16 o 
   7   7   6       10.57        6.55      1.46 o 
   8   7   6        1.03        3.52      1.25 o 
   9   7   6       25.28       31.46      2.06 o 
  10   7   6       11.86       15.94      1.92 o 
  11   7   6       12.62       19.28      2.24 o 
  12   7   6        1.24       -1.65      1.93 o 
  13   7   6        7.79        8.48      2.25 o 
 -13   8   6        3.13       11.10      6.43 o 
 -12   8   6        2.35        3.60      3.94 o 
 -11   8   6        4.30        8.93      1.87 o 
 -10   8   6        0.07        0.56      1.35 o 
  -9   8   6        3.00        2.17      1.30 o 
  -8   8   6       58.98       54.47      2.33 o 
  -7   8   6       33.82       26.22      1.61 o 
  -6   8   6       13.74        9.15      1.22 o 
  -5   8   6        1.87        0.79      0.76 o 
  -4   8   6       58.87       66.22      1.76 o 
  -3   8   6      206.28      185.77      2.45 o 
  -2   8   6        0.50        1.72      0.72 o 
  -1   8   6      594.34      602.01      5.46 o 
   0   8   6       47.77       32.11      1.41 o 
   1   8   6       32.09       31.83      1.35 o 
   2   8   6        4.96        2.59      0.82 o 
   3   8   6       21.13       13.73      0.95 o 
   4   8   6       90.45      100.82      2.68 o 
   5   8   6       91.25       84.49      2.61 o 
   6   8   6       55.27       52.53      2.35 o 
   7   8   6        1.06        0.33      1.43 o 
   8   8   6       12.82       12.55      1.76 o 
   9   8   6       20.54       17.41      1.91 o 
  10   8   6       25.42       22.49      2.17 o 
  11   8   6        1.97       -1.19      2.25 o 
  12   8   6        2.20        4.86      2.11 o 
 -12   9   6       17.65       22.02      2.46 o 
 -11   9   6        1.13        6.27      2.16 o 
 -10   9   6       16.88       15.21      1.71 o 
  -9   9   6       31.00       34.01      2.00 o 
  -8   9   6        3.53        2.28      1.29 o 
  -7   9   6       14.52       12.60      1.68 o 
  -6   9   6        0.79       -0.09      1.16 o 
  -5   9   6       29.95       36.04      1.80 o 
  -4   9   6        0.72        0.33      0.83 o 
  -3   9   6        5.15        5.22      0.92 o 
  -2   9   6        1.08        1.54      0.87 o 
  -1   9   6        3.26        4.24      0.93 o 
   0   9   6      301.06      291.92      3.55 o 
   1   9   6        3.53        1.47      0.87 o 
   2   9   6       54.53       54.87      1.72 o 
   3   9   6        2.05       -0.22      1.03 o 
   4   9   6       44.55       45.94      2.20 o 
   5   9   6       19.29       16.17      1.62 o 
   6   9   6       93.92       88.75      2.84 o 
   7   9   6       46.35       44.05      2.34 o 
   8   9   6        4.53        2.65      1.66 o 
   9   9   6      137.41      145.26      4.50 o 
  10   9   6        0.03       -1.83      1.83 o 
  11   9   6       17.39       24.44      2.38 o 
  12   9   6       33.98       37.45      4.19 o 
 -12  10   6       42.68       62.13      4.01 o 
 -11  10   6        5.83       10.59      4.03 o 
 -10  10   6        3.31        6.56      1.97 o 
  -9  10   6        2.30        3.55      1.63 o 
  -8  10   6      121.56      113.59      3.22 o 
  -7  10   6       41.18       46.45      2.33 o 
  -6  10   6      193.77      188.66      3.44 o 
  -5  10   6       13.98       11.81      1.36 o 
  -4  10   6      237.77      215.67      2.91 o 
  -3  10   6       58.97       45.89      1.64 o 
  -2  10   6      159.98      148.99      2.68 o 
  -1  10   6       65.56       71.15      2.03 o 
   0  10   6       25.99       19.68      1.25 o 
   1  10   6       46.60       42.26      1.75 o 
   2  10   6        4.02       -0.86      0.86 o 
   3  10   6       98.69      102.02      2.16 o 
   4  10   6        2.05       -0.32      1.30 o 
   5  10   6       19.04       15.15      1.73 o 
   6  10   6       52.14       46.66      2.47 o 
   7  10   6       36.36       37.71      3.97 o 
   8  10   6       99.78       92.29      3.25 o 
   9  10   6        0.79       -0.34      1.81 o 
  10  10   6        2.36        2.58      1.98 o 
  11  10   6        3.40        4.54      2.17 o 
 -11  11   6        2.09        4.90      2.41 o 
 -10  11   6       14.52       18.89      3.77 o 
  -9  11   6        2.79        5.57      1.88 o 
  -8  11   6        1.21        2.06      1.45 o 
  -7  11   6       61.68       80.14      3.24 o 
  -6  11   6      131.71      143.04      3.86 o 
  -5  11   6       15.78        8.33      1.41 o 
  -4  11   6       21.35       26.45      1.45 o 
  -3  11   6       18.55       20.98      1.38 o 
  -2  11   6        9.44        5.27      1.13 o 
  -1  11   6       56.62       50.10      1.99 o 
   0  11   6      482.11      486.45      6.15 o 
   1  11   6       49.34       43.81      1.80 o 
   2  11   6       39.21       41.23      1.78 o 
   3  11   6        2.38        4.65      1.46 o 
   4  11   6        0.09       -1.23      1.29 o 
   5  11   6       29.35       25.83      1.95 o 
   6  11   6       23.63       24.50      2.02 o 
   7  11   6       47.41       47.95      2.60 o 
   8  11   6       27.02       28.04      2.26 o 
   9  11   6        0.89        1.21      1.88 o 
  10  11   6        4.54        2.31      3.17 o 
 -10  12   6       24.44       29.73      2.61 o 
  -9  12   6        0.44        1.73      1.98 o 
  -8  12   6       28.23       30.95      2.47 o 
  -7  12   6       35.50       46.83      2.38 o 
  -6  12   6        2.81        5.31      1.54 o 
  -5  12   6       64.62       57.22      2.73 o 
  -4  12   6       70.34       71.56      2.67 o 
  -3  12   6        9.28        7.45      1.49 o 
  -2  12   6        3.24        2.12      1.18 o 
  -1  12   6        6.14        4.74      1.26 o 
   0  12   6       67.81       72.58      2.29 o 
   1  12   6        7.53       10.45      1.33 o 
   2  12   6        0.74        0.65      1.07 o 
   3  12   6       44.11       50.25      2.58 o 
   4  12   6        0.38       -1.42      1.42 o 
   5  12   6       20.67       14.39      1.78 o 
   6  12   6       38.72       33.26      2.29 o 
   7  12   6        0.01       -1.77      1.77 o 
   8  12   6       13.29       12.25      2.15 o 
   9  12   6       10.99       10.02      2.17 o 
  10  12   6       10.34       14.16      2.38 o 
  -9  13   6       40.80       39.53      3.22 o 
  -8  13   6       42.61       47.72      3.27 o 
  -7  13   6        8.20       12.25      1.89 o 
  -6  13   6      118.71      122.24      4.01 o 
  -5  13   6       73.41       67.66      2.87 o 
  -4  13   6        0.30       -0.77      1.40 o 
  -3  13   6       42.42       41.08      2.00 o 
  -2  13   6       14.70       11.05      1.42 o 
  -1  13   6        0.68       -0.04      1.22 o 
   0  13   6       10.06        8.54      1.39 o 
   1  13   6       25.96       30.73      1.82 o 
   2  13   6        0.50        2.44      1.70 o 
   3  13   6        1.35       -1.57      1.57 o 
   4  13   6        0.33        0.15      1.66 o 
   5  13   6        1.63       -0.13      1.67 o 
   6  13   6        7.87       10.54      1.99 o 
   7  13   6        0.70        1.74      1.89 o 
   8  13   6        0.09       -1.37      1.96 o 
   9  13   6       20.20       20.21      2.49 o 
  -8  14   6        9.13        9.85      2.60 o 
  -7  14   6        5.95        6.54      2.40 o 
  -6  14   6        9.64       12.00      1.93 o 
  -5  14   6        9.78       13.65      1.86 o 
  -4  14   6       13.21       12.99      1.86 o 
  -3  14   6        3.55        2.82      1.56 o 
  -2  14   6        0.27       -1.30      1.30 o 
  -1  14   6        6.35        5.84      1.40 o 
   0  14   6        0.26       -1.29      1.29 o 
   1  14   6      120.62      159.06      3.98 o 
   2  14   6       92.08       98.82      3.36 o 
   3  14   6       25.62       31.23      2.35 o 
   4  14   6        3.76        4.06      1.77 o 
   5  14   6        5.99        2.96      1.83 o 
   6  14   6       64.60       67.14      3.29 o 
   7  14   6        0.14       -1.37      1.90 o 
   8  14   6        1.45        0.37      2.73 o 
  -7  15   6       10.42       12.28      2.78 o 
  -6  15   6        3.72        3.64      1.87 o 
  -5  15   6       18.36       19.74      2.13 o 
  -4  15   6        4.29        3.74      1.75 o 
  -3  15   6        0.07       -1.45      1.45 o 
  -2  15   6        6.64        6.07      1.68 o 
  -1  15   6        0.48       -1.37      1.37 o 
   0  15   6       19.06       18.75      2.17 o 
   1  15   6       21.49       25.95      2.39 o 
   2  15   6       11.69       20.41      2.30 o 
   3  15   6        5.56        9.46      2.06 o 
   4  15   6        0.78       -1.97      1.97 o 
   5  15   6        1.91        2.64      2.01 o 
   6  15   6       10.05       13.81      2.34 o 
  -5  16   6       26.10       30.65      2.45 o 
  -4  16   6        3.51        2.47      1.76 o 
  -3  16   6       30.77       31.44      2.33 o 
  -2  16   6       20.35       18.24      2.03 o 
  -1  16   6        4.54        0.70      1.53 o 
   0  16   6        0.08       -1.81      1.81 o 
   1  16   6        8.83       17.27      2.22 o 
   2  16   6        4.74        1.56      1.99 o 
   3  16   6       18.51       21.50      2.50 o 
   4  16   6        7.28        7.40      2.28 o 
  -1  17   6        5.42        9.66      2.56 o 
   0  17   6        0.40       -2.01      2.01 o 
   1  17   6        0.64        3.41      3.47 o 
 -14   1   7        0.33        0.45      2.50 o 
 -13   1   7        1.59        3.29      1.94 o 
 -12   1   7       32.84       27.38      2.15 o 
 -11   1   7        0.16       -0.33      1.42 o 
 -10   1   7      149.70      157.84      3.64 o 
  -9   1   7       27.94       33.99      1.87 o 
  -8   1   7       69.59       76.26      2.08 o 
  -7   1   7      566.26      532.57      5.21 o 
  -6   1   7      331.75      328.15      3.66 o 
  -5   1   7      297.78      256.03      2.15 o 
  -4   1   7      198.96      183.42      1.96 o 
  -2   1   7     4941.46     5542.89     36.69 o 
  -1   1   7        4.98       11.12      0.75 o 
   0   1   7     2568.94     2768.91     17.31 o 
   1   1   7       28.73       29.93      0.96 o 
   2   1   7        1.04        1.85      0.50 o 
   3   1   7        0.00        1.04      0.52 o 
   4   1   7      182.94      200.33      2.44 o 
   5   1   7       11.33        7.03      0.70 o 
   6   1   7       23.92       28.04      1.17 o 
   7   1   7        4.82        3.21      0.79 o 
   8   1   7        2.00       -0.81      0.81 o 
   9   1   7       29.67       24.32      1.56 o 
  10   1   7        0.55       -1.77      2.58 o 
  11   1   7        4.34       -0.28      1.74 o 
  12   1   7       27.23       37.18      2.69 o 
  13   1   7        1.30       -0.76      2.20 o 
 -14   2   7        0.01       -0.92      2.38 o 
 -13   2   7        0.16        2.38      1.72 o 
 -12   2   7        7.45        9.33      1.81 o 
 -11   2   7        3.27        3.90      1.59 o 
 -10   2   7      100.80      108.57      3.19 o 
  -9   2   7      398.10      374.02      4.51 o 
  -8   2   7      754.75      762.39      7.00 o 
  -7   2   7      707.48      699.93      7.27 o 
  -6   2   7       27.13       25.52      1.32 o 
  -5   2   7       89.08       69.47      1.76 o 
  -4   2   7       20.25       28.86      1.27 o 
  -3   2   7       98.73      102.64      1.66 o 
  -2   2   7     1962.08     2212.97     14.14 o 
  -1   2   7     6654.73     7272.91     46.55 o 
   0   2   7      805.63      929.08      6.53 o 
   1   2   7      390.87      396.23      3.36 o 
   2   2   7      267.54      275.36      2.64 o 
   3   2   7       11.38        9.82      0.65 o 
   4   2   7       15.96       15.62      0.80 o 
   5   2   7       91.51      110.79      1.71 o 
   6   2   7       48.09       37.27      1.27 o 
   7   2   7        1.03        0.54      0.70 o 
   8   2   7       55.37       48.44      2.05 o 
   9   2   7       38.04       34.35      1.75 o 
  10   2   7       84.18       73.18      2.49 o 
  11   2   7        1.78       -0.33      1.81 o 
  12   2   7        0.02       -1.14      1.87 o 
  13   2   7        1.68       -0.33      3.37 o 
 -14   3   7       15.16       18.53      2.36 o 
 -13   3   7       45.78       48.24      2.94 o 
 -12   3   7        0.96        4.14      2.22 o 
 -11   3   7        9.55        8.17      1.80 o 
 -10   3   7       47.72       47.11      2.06 o 
  -9   3   7       18.36       15.44      1.37 o 
  -8   3   7       29.70       30.58      2.33 o 
  -7   3   7      947.08      895.43      7.83 o 
  -6   3   7      193.07      154.78      2.60 o 
  -5   3   7      308.10      314.74      3.62 o 
  -4   3   7      268.41      249.68      3.08 o 
  -3   3   7       59.67       45.67      1.08 o 
  -2   3   7       44.16       38.54      1.55 o 
  -1   3   7      657.50      692.60      5.97 o 
   0   3   7       73.75       93.81      2.18 o 
   1   3   7       39.78       62.06      1.27 o 
   2   3   7      856.99      875.00      6.29 o 
   3   3   7      216.70      268.67      2.65 o 
   4   3   7      338.62      335.69      3.12 o 
   5   3   7        1.10        1.03      0.58 o 
   6   3   7       44.13       46.92      1.23 o 
   7   3   7      322.99      311.78      3.89 o 
   8   3   7        5.98        4.22      1.22 o 
   9   3   7        0.51       -1.27      1.27 o 
  10   3   7       15.87       12.94      1.52 o 
  11   3   7        1.56       -0.01      1.46 o 
  12   3   7        0.16       -1.36      2.41 o 
  13   3   7       10.10       16.76      4.24 o 
 -14   4   7        0.05        2.71      3.17 o 
 -13   4   7        9.53       12.59      2.66 o 
 -12   4   7        0.98        0.62      2.85 o 
 -11   4   7        2.01        5.56      1.71 o 
 -10   4   7      237.38      227.54      3.76 o 
  -9   4   7       34.56       31.41      1.72 o 
  -8   4   7       29.75       34.85      1.68 o 
  -7   4   7       78.31       69.83      2.13 o 
  -6   4   7       76.68       76.61      2.38 o 
  -5   4   7     1111.78     1111.99      9.38 o 
  -4   4   7     1061.13     1073.54      8.69 o 
  -3   4   7      119.42      110.08      2.34 o 
  -2   4   7        0.71        2.62      0.58 o 
  -1   4   7      116.94      122.42      1.75 o 
   1   4   7     2166.90     2278.59     14.64 o 
   2   4   7      122.83      140.75      2.15 o 
   3   4   7        3.52       11.40      0.71 o 
   4   4   7      100.55       91.76      1.53 o 
   5   4   7        0.60       -0.43      0.47 o 
   6   4   7       38.94       36.42      1.74 o 
   7   4   7        4.20        6.78      1.21 o 
   8   4   7        0.69       -0.46      1.22 o 
   9   4   7       34.69       28.16      2.47 o 
  10   4   7       20.53       20.25      1.86 o 
  11   4   7        4.49        4.60      1.94 o 
  12   4   7        0.28       -0.73      3.32 o 
  13   4   7        2.30        7.85      5.77 o 
 -13   5   7        0.75        2.50      3.62 o 
 -12   5   7       87.09       86.12      4.40 o 
 -11   5   7       39.94       51.58      3.39 o 
 -10   5   7       37.81       40.20      2.07 o 
  -9   5   7        5.54        6.72      1.32 o 
  -8   5   7      128.11      111.90      2.57 o 
  -7   5   7       84.54       85.52      2.25 o 
  -6   5   7       77.45       78.82      2.10 o 
  -5   5   7       19.51       22.43      1.81 o 
  -4   5   7        0.01       -0.78      0.78 o 
  -3   5   7      531.42      568.96      4.60 o 
  -2   5   7       49.41       59.35      1.35 o 
  -1   5   7       92.82       88.96      1.52 o 
   0   5   7      102.24       78.88      1.67 o 
   1   5   7      104.85      123.71      2.00 o 
   2   5   7      216.07      210.25      3.25 o 
   3   5   7        0.51        3.07      1.45 o 
   4   5   7       72.46       66.90      1.33 o 
   5   5   7        0.00       -0.04      0.88 o 
   6   5   7       19.41       17.11      1.25 o 
   7   5   7      212.37      205.46      3.31 o 
   8   5   7        4.77        2.92      1.27 o 
   9   5   7        7.11        8.21      2.25 o 
  10   5   7        0.18        0.24      1.93 o 
  11   5   7        0.56       -0.39      2.17 o 
  12   5   7        5.03       10.37      3.28 o 
  13   5   7        1.93       -2.85      2.85 o 
 -13   6   7       29.81       50.15      6.49 o 
 -12   6   7       50.38       57.99      3.13 o 
 -11   6   7        0.20        1.52      1.52 o 
 -10   6   7      134.98      130.74      5.07 o 
  -9   6   7        6.99        7.35      1.42 o 
  -8   6   7        0.70       -0.31      1.15 o 
  -7   6   7       13.74       15.08      1.30 o 
  -6   6   7       36.45       44.92      1.84 o 
  -5   6   7       55.67       49.43      1.83 o 
  -4   6   7      131.28      130.17      2.38 o 
  -3   6   7       78.39       77.07      1.54 o 
  -2   6   7      288.62      285.50      2.91 o 
  -1   6   7        6.23        4.40      1.14 o 
   0   6   7       14.77       20.87      1.06 o 
   1   6   7      363.08      362.54      3.73 o 
   2   6   7        0.54       -0.19      0.68 o 
   3   6   7       67.47       65.99      2.68 o 
   4   6   7        0.47       -0.67      0.67 o 
   5   6   7       47.19       40.93      2.49 o 
   6   6   7        0.60        0.51      0.99 o 
   7   6   7       65.97       70.95      3.83 o 
   8   6   7      133.42      146.73      4.02 o 
   9   6   7       35.58       30.38      2.00 o 
  10   6   7        0.43       -1.53      1.53 o 
  11   6   7        6.06        4.09      1.84 o 
  12   6   7       21.47       28.82      3.63 o 
  13   6   7        4.55        3.26      5.42 o 
 -13   7   7        2.13        2.70      5.87 o 
 -12   7   7        0.04       -0.64      2.67 o 
 -11   7   7       20.61       20.48      1.83 o 
 -10   7   7        0.13        2.23      1.42 o 
  -9   7   7      173.84      163.45      4.07 o 
  -8   7   7       10.09        8.30      1.35 o 
  -7   7   7       46.39       46.72      2.10 o 
  -6   7   7        6.29        8.88      1.20 o 
  -5   7   7        2.63        3.81      1.01 o 
  -4   7   7        8.89        9.23      1.01 o 
  -3   7   7      318.93      308.46      3.17 o 
  -2   7   7        4.56        3.97      0.71 o 
  -1   7   7        4.41        0.96      0.75 o 
   0   7   7       21.62       15.87      1.01 o 
   1   7   7        3.51       -0.72      0.72 o 
   2   7   7      433.28      491.32      4.71 o 
   3   7   7        0.08       -0.35      0.81 o 
   4   7   7        3.40        3.33      1.14 o 
   5   7   7      130.89      151.64      3.17 o 
   6   7   7       19.61       14.83      1.58 o 
   7   7   7       21.65       17.39      1.75 o 
   8   7   7       40.84       26.71      1.94 o 
   9   7   7       20.48       18.50      1.92 o 
  10   7   7       11.67        7.65      1.80 o 
  11   7   7       10.50        6.64      1.98 o 
  12   7   7        4.43        5.93      2.11 o 
 -12   8   7        1.62        4.00      3.07 o 
 -11   8   7        0.32        2.28      2.13 o 
 -10   8   7        7.74       10.99      1.64 o 
  -9   8   7       14.40       23.84      1.82 o 
  -8   8   7       14.90       24.42      1.72 o 
  -7   8   7      262.42      279.77      4.13 o 
  -6   8   7      201.08      210.43      3.42 o 
  -5   8   7      102.30       95.18      2.38 o 
  -4   8   7        9.47        9.94      1.22 o 
  -3   8   7      156.10      143.36      2.20 o 
  -2   8   7      218.12      193.37      2.48 o 
  -1   8   7       93.52      100.51      2.10 o 
   0   8   7       45.54       43.28      1.65 o 
   1   8   7        0.00        0.01      0.79 o 
   2   8   7      237.77      262.45      3.45 o 
   3   8   7        2.26        1.17      0.89 o 
   4   8   7        0.02       -1.08      1.18 o 
   5   8   7       38.79       42.24      2.16 o 
   6   8   7        2.89        0.66      1.40 o 
   7   8   7       88.87       98.46      3.00 o 
   8   8   7       29.87       30.30      2.09 o 
   9   8   7       18.02       15.46      1.97 o 
  10   8   7       11.59       14.38      2.11 o 
  11   8   7        4.44        1.17      1.94 o 
  12   8   7        0.12       -2.59      2.59 o 
 -12   9   7        0.26        2.04      3.97 o 
 -11   9   7        8.26       10.74      2.89 o 
 -10   9   7       41.76       45.61      2.99 o 
  -9   9   7        2.77        3.16      1.62 o 
  -8   9   7       87.38       90.01      2.81 o 
  -7   9   7       87.70       98.07      2.79 o 
  -6   9   7       61.11       67.27      2.43 o 
  -5   9   7        6.51        9.45      1.45 o 
  -4   9   7        3.09        4.95      1.12 o 
  -3   9   7      102.94       90.59      2.12 o 
  -2   9   7       40.51       25.93      1.35 o 
  -1   9   7       20.62       28.64      1.43 o 
   0   9   7       23.62       21.93      1.28 o 
   1   9   7        4.85        4.19      0.98 o 
   2   9   7       60.26       50.91      1.91 o 
   3   9   7       65.31       57.54      1.73 o 
   4   9   7       17.25       26.26      1.79 o 
   5   9   7        6.70       14.27      1.61 o 
   6   9   7       25.90       27.43      1.90 o 
   7   9   7        0.01       -1.09      1.49 o 
   8   9   7        7.74        8.06      1.82 o 
   9   9   7       40.45       48.60      2.73 o 
  10   9   7       37.73       43.42      2.73 o 
  11   9   7        9.70       14.25      2.32 o 
 -11  10   7        0.02       -1.01      2.15 o 
 -10  10   7       21.24       25.54      2.69 o 
  -9  10   7       12.98       19.09      1.94 o 
  -8  10   7      164.85      176.37      4.22 o 
  -7  10   7      216.68      224.73      3.95 o 
  -6  10   7        1.97        3.64      1.93 o 
  -5  10   7       65.99       53.97      2.38 o 
  -4  10   7        3.92        4.14      1.28 o 
  -3  10   7       29.92       32.92      1.60 o 
  -2  10   7       75.79       69.35      2.11 o 
  -1  10   7      177.68      174.38      2.97 o 
   0  10   7       15.10       15.29      1.28 o 
   1  10   7        5.61        2.90      1.05 o 
   2  10   7        0.82       -0.45      0.92 o 
   3  10   7        7.94       11.72      1.57 o 
   4  10   7       14.83       10.54      1.66 o 
   5  10   7        0.87       -1.19      1.37 o 
   6  10   7        5.97        5.31      1.67 o 
   7  10   7       15.14       14.53      1.85 o 
   8  10   7        0.01       -0.53      1.68 o 
   9  10   7        0.12       -1.48      1.85 o 
  10  10   7       34.07       31.38      2.57 o 
  11  10   7       16.06       26.69      2.69 o 
 -11  11   7        4.23        4.49      2.55 o 
 -10  11   7       11.49        7.41      2.41 o 
  -9  11   7        8.97       14.59      2.51 o 
  -8  11   7       86.28      104.33      5.21 o 
  -7  11   7       10.52       11.65      1.58 o 
  -6  11   7       60.10       55.36      2.70 o 
  -5  11   7        6.71        5.62      1.51 o 
  -4  11   7       67.69       63.30      2.60 o 
  -3  11   7       67.87       62.24      2.12 o 
  -2  11   7       89.81       79.51      2.27 o 
  -1  11   7      188.93      169.35      3.06 o 
   0  11   7        0.00       -1.08      1.08 o 
   1  11   7       18.41       18.70      1.39 o 
   2  11   7       10.57       12.48      1.24 o 
   3  11   7       34.87       32.54      2.06 o 
   4  11   7       10.39       10.53      1.74 o 
   5  11   7        1.39        4.40      1.70 o 
   6  11   7        1.20        2.02      1.64 o 
   7  11   7        0.37       -0.10      1.61 o 
   8  11   7        7.13        9.78      1.92 o 
   9  11   7       23.63       26.49      2.43 o 
  10  11   7        4.30        3.06      2.26 o 
 -10  12   7        0.49        1.82      2.43 o 
  -9  12   7       61.51       59.97      3.69 o 
  -8  12   7        0.00        5.31      1.80 o 
  -7  12   7        0.17       -1.33      1.84 o 
  -6  12   7       50.70       56.75      2.81 o 
  -5  12   7        9.71        9.56      1.60 o 
  -4  12   7       94.63       95.86      3.05 o 
  -3  12   7        1.26        0.94      1.15 o 
  -2  12   7        1.10        0.42      1.19 o 
  -1  12   7       70.49       63.62      2.26 o 
   0  12   7        0.01       -1.17      1.17 o 
   1  12   7        1.27       -1.13      1.13 o 
   2  12   7        7.34        4.28      1.55 o 
   3  12   7        1.62        0.13      1.61 o 
   4  12   7       39.25       34.85      2.24 o 
   5  12   7       35.16       23.98      2.12 o 
   6  12   7        0.60       -1.26      1.65 o 
   7  12   7        3.32        7.04      1.99 o 
   8  12   7        3.08        2.13      1.92 o 
   9  12   7       29.02       32.40      2.65 o 
  -9  13   7        5.11        9.17      2.61 o 
  -8  13   7        0.81       -0.41      2.77 o 
  -7  13   7       21.46       28.84      2.26 o 
  -6  13   7        4.66        7.43      1.82 o 
  -5  13   7       42.54       43.08      2.50 o 
  -4  13   7        0.04       -0.55      1.49 o 
  -3  13   7       50.62       46.21      2.49 o 
  -2  13   7        0.00       -0.68      1.25 o 
  -1  13   7        6.54        6.00      1.36 o 
   0  13   7      120.85      125.36      2.97 o 
   1  13   7       16.31       13.28      1.92 o 
   2  13   7        0.00       -0.46      1.66 o 
   3  13   7        9.69        9.42      1.81 o 
   4  13   7       41.19       33.30      2.40 o 
   5  13   7        3.29        2.76      1.85 o 
   6  13   7        1.03       -1.85      1.85 o 
   7  13   7        2.11       -0.56      1.82 o 
   8  13   7        0.58       -1.89      1.89 o 
  -8  14   7        3.50        3.27      2.46 o 
  -7  14   7        0.11       -0.48      1.97 o 
  -6  14   7        4.25        6.15      2.14 o 
  -5  14   7       17.29       17.18      2.03 o 
  -4  14   7       39.36       33.49      2.24 o 
  -3  14   7        0.73       -1.23      1.53 o 
  -2  14   7       16.25       15.42      1.61 o 
  -1  14   7       85.77       92.24      2.78 o 
   0  14   7       36.62       31.66      2.07 o 
   1  14   7        8.47        7.58      1.96 o 
   2  14   7        8.63       11.93      2.09 o 
   3  14   7        5.86        3.19      1.92 o 
   4  14   7        0.33        0.83      1.82 o 
   5  14   7        7.91        3.48      2.00 o 
   6  14   7        2.10        0.24      1.98 o 
   7  14   7        5.16        6.91      2.26 o 
  -6  15   7       31.64       27.27      2.42 o 
  -5  15   7        9.02        9.07      1.97 o 
  -4  15   7        1.44        2.16      1.72 o 
  -3  15   7       22.00       18.45      2.05 o 
  -2  15   7        2.79        3.70      1.70 o 
  -1  15   7        1.08       -1.01      1.46 o 
   0  15   7        3.36        0.37      1.88 o 
   1  15   7        6.34        4.34      2.02 o 
   2  15   7       31.67       33.60      2.54 o 
   3  15   7        7.78        6.06      2.12 o 
   4  15   7        1.94       -2.03      2.03 o 
   5  15   7        0.06       -1.88      1.88 o 
   6  15   7        2.00       -2.45      2.45 o 
  -4  16   7       20.61       20.26      2.24 o 
  -3  16   7        3.18        3.36      1.83 o 
  -2  16   7        0.01       -0.67      1.70 o 
  -1  16   7        0.06       -1.59      1.90 o 
   0  16   7       18.14       21.08      2.41 o 
   1  16   7       12.05       10.09      2.24 o 
   2  16   7        1.61       -0.29      2.10 o 
   3  16   7        0.76       -0.87      2.05 o 
 -14   0   8       48.24       71.73      5.93 o 
 -13   0   8       53.93       53.43      4.79 o 
 -12   0   8       57.51       53.96      4.09 o 
 -11   0   8       83.80       90.81      4.56 o 
 -10   0   8        0.01       -0.17      2.04 o 
  -9   0   8      246.06      238.92      6.53 o 
  -8   0   8      328.75      316.88     10.31 o 
  -7   0   8      104.25      144.31     10.93 o 
  -6   0   8     4011.57     3938.06     40.34 o 
  -5   0   8        5.26        5.82      0.95 o 
  -4   0   8     1230.34     1164.66     11.41 o 
  -2   0   8      322.08      260.83      3.68 o 
  -1   0   8       23.42       15.10      1.19 o 
   1   0   8        0.55        3.95      0.95 o 
   2   0   8       55.32       42.99      1.83 o 
   3   0   8      458.58      442.12      5.72 o 
   4   0   8      324.80      354.30      6.90 o 
   5   0   8        6.66        7.24      1.10 o 
   6   0   8      154.67      173.36      3.30 o 
   7   0   8       98.52       97.92      2.79 o 
   8   0   8      151.34      126.03      3.67 o 
   9   0   8       58.17       59.80      5.58 o 
  10   0   8       55.37       40.79      3.64 o 
  11   0   8       32.15       23.93      4.02 o 
  12   0   8        0.24       -3.03      6.45 o 
  13   0   8        5.96        1.53      7.18 o 
 -14   1   8        1.44        0.93      2.10 o 
 -13   1   8        0.01        2.40      1.84 o 
 -12   1   8        4.91        6.37      1.79 o 
 -11   1   8        0.76       -0.68      1.55 o 
 -10   1   8        1.29       -0.11      1.49 o 
  -9   1   8       62.36       59.13      2.71 o 
  -8   1   8      608.28      582.27      7.58 o 
  -7   1   8     2069.40     1965.15     15.18 o 
  -6   1   8        3.84        5.18      1.05 o 
  -5   1   8        6.35        4.17      0.62 o 
  -4   1   8       18.32       25.38      1.03 o 
  -3   1   8       83.18       54.44      1.22 o 
  -2   1   8      640.55      647.84     10.42 o 
  -1   1   8      355.62      345.82      3.18 o 
   0   1   8       77.92       76.55      1.37 o 
   1   1   8      340.43      320.05      2.99 o 
   2   1   8        0.27       -0.51      0.51 o 
   3   1   8      345.02      319.49      3.06 o 
   4   1   8      117.23      130.08      1.90 o 
   5   1   8        8.02        9.74      0.82 o 
   6   1   8        1.18        2.04      0.75 o 
   7   1   8      287.62      306.49      3.29 o 
   8   1   8        2.66        2.53      1.15 o 
   9   1   8      175.26      170.08      3.18 o 
  10   1   8        2.52       -1.75      1.75 o 
  11   1   8        1.83       -0.92      1.90 o 
  12   1   8        1.02       -2.94      3.37 o 
  13   1   8        2.03        0.80      2.95 o 
 -14   2   8        3.76        0.86      2.36 o 
 -13   2   8        1.05        1.16      2.36 o 
 -12   2   8        3.45        2.40      1.72 o 
 -11   2   8       62.13       63.19      3.01 o 
 -10   2   8      169.58      166.70      3.85 o 
  -9   2   8        0.16        0.03      1.29 o 
  -8   2   8       52.21       65.45      2.47 o 
  -7   2   8      123.57      117.05      3.01 o 
  -6   2   8      260.21      248.71      3.33 o 
  -5   2   8      150.02      151.07      2.50 o 
  -4   2   8       38.37       33.70      1.12 o 
  -3   2   8      113.85      139.34      1.81 o 
  -1   2   8      590.54      681.75      5.19 o 
   0   2   8       10.91       14.50      0.78 o 
   1   2   8       29.12       23.18      1.06 o 
   2   2   8      685.97      739.44      5.57 o 
   3   2   8        1.03        2.00      0.62 o 
   4   2   8        2.97        2.64      0.66 o 
   5   2   8      231.09      235.53      2.64 o 
   6   2   8      196.90      199.59      2.53 o 
   7   2   8      294.64      245.22      2.89 o 
   8   2   8       20.18       22.02      1.54 o 
   9   2   8        1.58        0.28      1.31 o 
  10   2   8       61.74       63.47      2.40 o 
  11   2   8       37.84       45.68      2.92 o 
  12   2   8        0.71       -0.73      1.99 o 
  13   2   8       33.03       39.09      3.91 o 
 -14   3   8       25.36       30.63      2.67 o 
 -13   3   8        0.18        0.03      1.80 o 
 -12   3   8       11.27        9.12      2.06 o 
 -11   3   8      110.20       98.05      3.38 o 
 -10   3   8       30.93       27.73      2.11 o 
  -9   3   8       15.22       12.97      1.35 o 
  -8   3   8       83.96       74.18      3.09 o 
  -7   3   8        0.70        3.44      1.18 o 
  -6   3   8       83.62       78.32      2.84 o 
  -5   3   8      319.12      321.64      3.82 o 
  -4   3   8      272.67      295.09      3.62 o 
  -3   3   8       19.66       14.93      0.83 o 
  -2   3   8      591.21      616.65      4.86 o 
  -1   3   8      349.51      373.86      3.40 o 
   0   3   8      656.89      715.82      5.45 o 
   1   3   8      727.67      741.30      5.60 o 
   2   3   8       42.44       27.36      1.12 o 
   3   3   8      152.25      171.90      2.14 o 
   4   3   8      110.17      119.98      1.83 o 
   5   3   8       24.98       23.05      1.08 o 
   6   3   8        7.32       10.59      0.83 o 
   7   3   8      105.68      105.42      2.54 o 
   8   3   8       33.25       22.59      1.63 o 
   9   3   8        7.65        3.97      1.37 o 
  10   3   8       25.05       18.87      1.76 o 
  11   3   8        0.68       -1.30      1.90 o 
  12   3   8        5.49        2.93      2.76 o 
  13   3   8        2.77        2.16      4.48 o 
 -13   4   8        4.99        8.38      2.54 o 
 -12   4   8        2.88        2.01      1.75 o 
 -11   4   8       33.47       31.89      2.33 o 
 -10   4   8       69.24       59.15      2.43 o 
  -9   4   8        1.62       -0.81      1.11 o 
  -8   4   8       85.61       86.55      2.87 o 
  -7   4   8      475.87      481.16      7.61 o 
  -6   4   8        0.46       -0.48      1.31 o 
  -5   4   8      177.07      134.90      2.50 o 
  -4   4   8     1177.69     1181.17     12.04 o 
  -3   4   8      345.01      402.33      3.65 o 
  -2   4   8      418.03      417.79      3.72 o 
  -1   4   8       58.43       44.34      1.31 o 
   0   4   8      225.09      253.63      3.16 o 
   1   4   8      155.13      163.22      2.10 o 
   2   4   8     1136.85     1177.39      8.27 o 
   3   4   8      115.11      124.14      2.12 o 
   4   4   8       73.15       76.45      1.53 o 
   5   4   8        7.33        6.16      0.80 o 
   6   4   8        9.58        6.14      1.15 o 
   7   4   8       11.87       11.41      1.35 o 
   8   4   8      619.74      595.12      6.28 o 
   9   4   8       64.98       49.11      2.29 o 
  10   4   8       18.85       15.70      1.67 o 
  11   4   8       18.28       19.48      2.85 o 
  12   4   8        0.51        1.92      4.10 o 
  13   4   8        1.85        1.96      2.43 o 
 -13   5   8       12.22       17.36      2.80 o 
 -12   5   8        1.64        2.92      2.01 o 
 -11   5   8        7.68       10.40      1.95 o 
 -10   5   8       23.91       23.73      1.74 o 
  -9   5   8        1.06        0.91      1.24 o 
  -8   5   8      113.17      102.50      2.57 o 
  -7   5   8        6.30        5.39      1.32 o 
  -6   5   8       90.48       81.27      2.24 o 
  -5   5   8       80.16       77.03      2.09 o 
  -4   5   8       82.92      107.27      2.26 o 
  -3   5   8      275.70      252.81      2.77 o 
  -2   5   8        0.10       -0.77      0.77 o 
  -1   5   8       88.08       90.34      1.66 o 
   0   5   8      120.23      130.95      1.88 o 
   1   5   8        0.86        0.44      0.95 o 
   2   5   8      251.70      224.66      2.86 o 
   3   5   8       10.60        6.92      0.96 o 
   4   5   8       12.37       10.08      0.96 o 
   5   5   8       74.09       66.30      2.01 o 
   6   5   8      256.01      228.21      3.44 o 
   7   5   8       17.56       23.38      1.61 o 
   8   5   8       74.66       74.08      2.95 o 
   9   5   8       31.09       24.82      2.00 o 
  10   5   8        5.21        2.97      1.67 o 
  11   5   8        0.28       -0.79      1.71 o 
  12   5   8        0.23       -1.51      3.83 o 
 -13   6   8        0.11        0.19      4.13 o 
 -12   6   8        1.74        3.08      1.92 o 
 -11   6   8        0.10       -1.72      1.72 o 
 -10   6   8        0.03        0.03      1.67 o 
  -9   6   8      150.55      148.44      3.22 o 
  -8   6   8       18.73       15.08      1.51 o 
  -7   6   8      180.59      179.66      3.23 o 
  -6   6   8      259.01      259.34      5.08 o 
  -5   6   8      257.10      262.63      4.50 o 
  -4   6   8       24.18       17.85      0.97 o 
  -3   6   8      101.47      111.96      1.89 o 
  -2   6   8      157.24      147.61      2.12 o 
  -1   6   8       54.69       53.19      1.40 o 
   0   6   8      411.96      448.15      4.43 o 
   1   6   8        9.08        8.15      1.10 o 
   2   6   8      943.68     1023.56      8.16 o 
   3   6   8      383.48      402.72      4.12 o 
   4   6   8        0.05       -0.48      0.69 o 
   5   6   8       38.46       37.04      1.94 o 
   6   6   8        3.79        0.19      1.50 o 
   7   6   8       51.28       39.88      2.23 o 
   8   6   8        7.71        7.21      1.61 o 
   9   6   8        5.43        1.36      1.56 o 
  10   6   8        0.43       -1.88      2.15 o 
  11   6   8       26.24       26.29      3.16 o 
  12   6   8        0.70       -1.44      2.55 o 
 -13   7   8        7.11        7.73      4.26 o 
 -12   7   8        6.57        3.41      2.06 o 
 -11   7   8        8.15        9.29      2.08 o 
 -10   7   8        0.01        0.72      1.36 o 
  -9   7   8        3.13        4.37      1.79 o 
  -8   7   8       41.54       46.00      2.49 o 
  -7   7   8      161.43      165.83      3.60 o 
  -6   7   8       27.31       18.96      1.65 o 
  -5   7   8        0.59       -1.25      2.07 o 
  -4   7   8        6.04        5.65      1.26 o 
  -3   7   8       66.89       76.74      1.95 o 
  -2   7   8      190.67      203.23      2.57 o 
  -1   7   8      206.50      191.30      2.88 o 
   0   7   8      152.91      152.52      2.53 o 
   1   7   8       20.59       18.60      1.18 o 
   2   7   8      176.70      178.27      2.68 o 
   3   7   8        1.72        2.66      0.86 o 
   4   7   8       85.41       92.65      2.67 o 
   5   7   8      114.09       92.20      2.73 o 
   6   7   8      275.83      249.27      4.22 o 
   7   7   8      139.86      128.42      3.31 o 
   8   7   8       11.68        8.78      1.73 o 
   9   7   8       10.26       10.56      1.85 o 
  10   7   8       15.09       12.73      1.95 o 
  11   7   8        6.76        7.80      2.12 o 
  12   7   8        0.62       -0.51      2.47 o 
 -12   8   8        6.14        5.90      5.46 o 
 -11   8   8       25.05       20.59      1.93 o 
 -10   8   8        1.12        2.83      1.89 o 
  -9   8   8       95.83       88.71      4.17 o 
  -8   8   8        3.47        7.12      1.46 o 
  -7   8   8      202.00      208.19      4.19 o 
  -6   8   8        1.96        0.19      1.10 o 
  -5   8   8        4.77        1.64      1.17 o 
  -4   8   8       31.27       30.41      1.74 o 
  -3   8   8        0.82        0.36      0.84 o 
  -2   8   8      132.87      138.32      2.20 o 
  -1   8   8      172.81      177.10      2.78 o 
   0   8   8       44.71       43.34      1.75 o 
   1   8   8       25.74       23.54      1.37 o 
   2   8   8       73.18       69.81      2.02 o 
   3   8   8       23.51       18.90      1.27 o 
   4   8   8       19.82       17.56      1.58 o 
   5   8   8       19.14       19.07      1.72 o 
   6   8   8        0.32       -1.46      1.46 o 
   7   8   8        7.44        5.27      1.63 o 
   8   8   8        7.06        6.66      1.67 o 
   9   8   8       14.03       14.84      1.96 o 
  10   8   8       28.31       27.95      2.36 o 
  11   8   8        5.98        5.72      4.10 o 
 -12   9   8        0.12        5.03      6.23 o 
 -11   9   8        0.24        0.95      2.13 o 
 -10   9   8        1.51        3.63      2.10 o 
  -9   9   8       52.01       49.16      3.62 o 
  -8   9   8      106.07      127.88      4.44 o 
  -7   9   8       13.14       12.35      2.54 o 
  -6   9   8       30.94       26.59      1.85 o 
  -5   9   8        0.19       -1.02      1.10 o 
  -4   9   8      121.71      133.46      3.81 o 
  -3   9   8       13.12       17.14      1.28 o 
  -2   9   8        9.34       12.76      1.53 o 
  -1   9   8       26.76       24.35      1.47 o 
   0   9   8      342.49      344.07      4.09 o 
   1   9   8      260.87      267.98      3.56 o 
   2   9   8       16.07       16.56      1.22 o 
   3   9   8       86.96       99.52      2.84 o 
   4   9   8        2.80        4.63      1.46 o 
   5   9   8       12.55        7.14      1.66 o 
   6   9   8        0.20       -1.13      1.67 o 
   7   9   8        8.24       10.26      1.69 o 
   8   9   8       67.53       63.06      2.94 o 
   9   9   8        8.62       12.72      2.08 o 
  10   9   8       21.23       20.40      2.38 o 
  11   9   8        0.17        0.79      2.05 o 
 -11  10   8        1.24       -1.33      2.34 o 
 -10  10   8        1.03        2.69      2.71 o 
  -9  10   8       17.15       16.01      1.87 o 
  -8  10   8       42.23       47.86      2.69 o 
  -7  10   8       51.49       73.19      2.82 o 
  -6  10   8       39.86       39.36      2.24 o 
  -5  10   8        5.84        2.39      1.41 o 
  -4  10   8       30.18       28.09      1.99 o 
  -3  10   8        1.48       -0.40      1.07 o 
  -2  10   8        2.06        0.65      1.13 o 
  -1  10   8      443.83      463.61      5.05 o 
   0  10   8      291.20      294.96      3.93 o 
   1  10   8       19.67       17.16      1.31 o 
   2  10   8       74.46       72.15      2.18 o 
   3  10   8      162.93      144.99      3.56 o 
   4  10   8       71.43       61.51      2.81 o 
   5  10   8      193.86      207.87      4.73 o 
   6  10   8       48.94       49.48      2.66 o 
   7  10   8       58.29       48.05      3.37 o 
   8  10   8       19.80       18.81      2.16 o 
   9  10   8        0.72        1.66      2.06 o 
  10  10   8        0.31       -2.23      2.23 o 
 -10  11   8       15.32       14.22      2.66 o 
  -9  11   8        2.30        3.55      3.20 o 
  -8  11   8        0.51        1.14      1.75 o 
  -7  11   8        1.10        0.64      1.63 o 
  -6  11   8        3.14        1.52      1.59 o 
  -5  11   8        3.40        3.67      1.53 o 
  -4  11   8        4.45        2.43      1.40 o 
  -3  11   8      191.10      190.32      3.27 o 
  -2  11   8       78.01       99.65      2.58 o 
  -1  11   8       86.57       77.46      2.55 o 
   0  11   8       52.07       49.79      2.11 o 
   1  11   8       51.46       62.34      2.69 o 
   2  11   8       24.76       22.41      1.92 o 
   3  11   8       76.17       78.69      2.96 o 
   4  11   8       40.88       42.11      2.43 o 
   5  11   8        9.30        8.44      1.72 o 
   6  11   8        9.68        8.34      1.84 o 
   7  11   8       20.38       15.88      2.05 o 
   8  11   8        4.07        4.64      1.93 o 
   9  11   8       16.89       24.64      2.51 o 
  -9  12   8        0.09        0.57      2.16 o 
  -8  12   8        5.48        5.03      1.87 o 
  -7  12   8        4.52        3.73      1.81 o 
  -6  12   8       61.60       71.24      3.03 o 
  -5  12   8       90.81       83.06      3.10 o 
  -4  12   8       38.07       35.11      2.22 o 
  -3  12   8        3.47        3.23      1.54 o 
  -2  12   8       13.83       11.73      1.43 o 
  -1  12   8        3.55        0.47      1.23 o 
   0  12   8       38.46       41.66      1.99 o 
   1  12   8        4.29        1.59      1.36 o 
   2  12   8       63.15       59.42      2.93 o 
   3  12   8        9.16        3.70      1.69 o 
   4  12   8        1.84       -0.92      1.69 o 
   5  12   8        1.17       -0.66      1.86 o 
   6  12   8        1.72        0.79      1.77 o 
   7  12   8       22.91       21.46      2.19 o 
   8  12   8       11.03       11.09      2.19 o 
   9  12   8       11.35       10.50      2.27 o 
  -8  13   8        1.82        2.78      1.85 o 
  -7  13   8        4.30        3.78      1.84 o 
  -6  13   8       63.85       63.06      3.05 o 
  -5  13   8       24.59       31.25      2.68 o 
  -4  13   8       57.08       59.65      2.85 o 
  -3  13   8       31.29       25.42      2.03 o 
  -2  13   8        4.88        5.89      1.42 o 
  -1  13   8        3.70        2.22      1.33 o 
   0  13   8       19.46       11.12      1.52 o 
   1  13   8      120.67      130.60      3.69 o 
   2  13   8        0.05       -1.23      1.60 o 
   3  13   8       33.51       30.87      2.32 o 
   4  13   8        2.97        3.17      1.88 o 
   5  13   8       10.98       14.99      2.02 o 
   6  13   8        2.05       -1.76      1.80 o 
   7  13   8        0.39       -1.84      1.84 o 
   8  13   8        2.69        1.49      2.20 o 
  -7  14   8        0.60       -1.23      1.79 o 
  -6  14   8        1.94        0.85      1.79 o 
  -5  14   8       10.17        9.05      1.98 o 
  -4  14   8        1.67       -0.21      1.66 o 
  -3  14   8       21.46       24.81      2.10 o 
  -2  14   8        1.64        0.93      1.56 o 
  -1  14   8        0.43       -1.32      1.32 o 
   0  14   8       34.06       30.66      2.60 o 
   1  14   8        0.83       -0.92      1.73 o 
   2  14   8       12.28        9.33      2.04 o 
   3  14   8       17.50       14.39      2.13 o 
   4  14   8       21.62       25.51      2.36 o 
   5  14   8        6.30        3.65      1.96 o 
   6  14   8        1.09       -0.85      1.97 o 
  -5  15   8       12.19       11.11      2.11 o 
  -4  15   8        3.52        2.50      1.85 o 
  -3  15   8        4.43        2.97      1.79 o 
  -2  15   8        0.24       -1.60      1.60 o 
  -1  15   8        0.04       -0.46      2.24 o 
   0  15   8       14.51       22.52      2.36 o 
   1  15   8        7.19        4.54      1.97 o 
   2  15   8        6.57       10.51      2.21 o 
   3  15   8       52.02       61.63      3.34 o 
   4  15   8        0.79       -1.74      1.95 o 
   5  15   8       19.78       13.15      2.32 o 
  -3  16   8        2.68        1.31      1.94 o 
  -2  16   8        3.29       -0.37      2.39 o 
  -1  16   8        1.44        2.34      2.84 o 
   0  16   8        0.69       -1.91      1.91 o 
   1  16   8       29.81       29.80      2.68 o 
   2  16   8       90.30       92.88      3.83 o 
 -13   1   9       14.71       20.17      2.38 o 
 -12   1   9        0.48        0.15      1.72 o 
 -11   1   9        0.01       -1.15      1.61 o 
 -10   1   9       42.16       33.08      2.29 o 
  -9   1   9        1.62        0.72      1.45 o 
  -8   1   9      136.28      138.71      3.58 o 
  -7   1   9      354.90      303.03      3.94 o 
  -6   1   9       57.42       44.44      2.89 o 
  -5   1   9      702.48      677.31      5.34 o 
  -4   1   9      212.23      228.30      2.51 o 
  -3   1   9       32.00       29.96      1.11 o 
  -2   1   9      142.43      189.20      2.23 o 
  -1   1   9       93.64       99.35      1.62 o 
   0   1   9      202.40      244.89      2.64 o 
   1   1   9       30.21       31.38      1.19 o 
   2   1   9        0.06        0.03      0.65 o 
   3   1   9      262.59      236.17      2.67 o 
   4   1   9      105.44      116.40      1.95 o 
   5   1   9        3.78        0.95      0.81 o 
   6   1   9       65.43       74.71      1.82 o 
   7   1   9        0.08       -0.86      0.86 o 
   8   1   9        0.62       -1.21      1.21 o 
   9   1   9       44.66       35.71      2.84 o 
  10   1   9        6.94        4.36      2.73 o 
  11   1   9        4.29       -0.88      3.36 o 
  12   1   9        0.01       -2.87      4.20 o 
  13   1   9        1.01       -3.91      3.91 o 
 -13   2   9       18.03       20.67      2.58 o 
 -12   2   9        0.08       -1.04      1.70 o 
 -11   2   9        0.04       -0.51      1.67 o 
 -10   2   9       16.67       11.45      1.81 o 
  -9   2   9       26.79       21.44      1.98 o 
  -8   2   9       48.04       45.06      2.01 o 
  -7   2   9      315.69      297.62      3.98 o 
  -6   2   9        0.10       -1.87      1.87 o 
  -5   2   9        0.00       -1.05      1.05 o 
  -4   2   9      380.86      353.26      3.33 o 
  -3   2   9       60.14       59.11      2.20 o 
  -2   2   9       11.45        7.17      0.71 o 
  -1   2   9      105.18      101.89      1.70 o 
   0   2   9      303.23      311.31      3.07 o 
   1   2   9      565.51      553.56      4.60 o 
   2   2   9      258.02      234.30      2.64 o 
   3   2   9      257.79      252.24      2.78 o 
   4   2   9      179.53      172.37      2.33 o 
   5   2   9       99.85      109.35      2.63 o 
   6   2   9      369.41      382.92      3.81 o 
   7   2   9      114.69      116.82      2.72 o 
   8   2   9        0.76       -1.21      1.21 o 
   9   2   9      112.51      102.30      2.81 o 
  10   2   9        4.89        0.35      3.23 o 
  11   2   9       21.22       17.86      3.13 o 
  12   2   9       16.48        8.80      2.86 o 
  13   2   9        0.45       -1.72      2.88 o 
 -13   3   9       12.79       14.95      2.44 o 
 -12   3   9        2.52        3.55      1.84 o 
 -11   3   9       28.91       35.04      2.41 o 
 -10   3   9       11.71       10.89      1.88 o 
  -9   3   9      102.39      109.28      3.36 o 
  -8   3   9       63.09       71.22      2.63 o 
  -7   3   9      861.74      849.85      7.82 o 
  -6   3   9       39.87       43.41      2.86 o 
  -5   3   9      351.47      336.47      4.11 o 
  -4   3   9      105.82       98.05      1.68 o 
  -3   3   9      130.16      124.28      1.92 o 
  -2   3   9     1443.27     1496.97     10.24 o 
  -1   3   9        0.01        1.78      0.67 o 
   0   3   9      116.04      122.65      1.90 o 
   1   3   9      968.89     1053.93      7.61 o 
   2   3   9       10.49       10.17      0.85 o 
   3   3   9      318.38      303.13      3.13 o 
   4   3   9       99.62       97.93      1.87 o 
   5   3   9       20.62       17.10      1.05 o 
   6   3   9       17.66       21.39      1.52 o 
   7   3   9        0.19       -1.20      1.20 o 
   8   3   9       69.40       66.04      2.79 o 
   9   3   9       22.47       15.18      1.69 o 
  10   3   9        3.27       -1.79      2.39 o 
  11   3   9       14.10        6.31      3.55 o 
  12   3   9        0.94       -2.03      2.03 o 
 -13   4   9       28.97       36.87      2.70 o 
 -12   4   9       30.45       30.08      2.47 o 
 -11   4   9       13.66       12.09      1.98 o 
 -10   4   9       55.86       45.32      2.57 o 
  -9   4   9        1.56        2.28      1.27 o 
  -8   4   9      266.80      259.19      5.20 o 
  -7   4   9      351.54      351.26      4.49 o 
  -6   4   9     1225.71     1151.07      9.79 o 
  -5   4   9      756.25      672.71      6.90 o 
  -4   4   9       15.73       22.14      1.30 o 
  -3   4   9      113.49      115.52      1.91 o 
  -2   4   9      538.84      523.41      4.51 o 
  -1   4   9       18.96       21.72      1.46 o 
   0   4   9      162.12      159.35      2.37 o 
   1   4   9        5.95       10.75      1.08 o 
   2   4   9      278.31      272.97      2.94 o 
   3   4   9      476.23      456.56      4.09 o 
   4   4   9       33.67       26.76      1.17 o 
   5   4   9       25.15       23.87      1.14 o 
   6   4   9      504.31      489.60      5.91 o 
   7   4   9      575.95      554.38      5.93 o 
   8   4   9        4.41        0.54      1.90 o 
   9   4   9       37.04       35.67      2.03 o 
  10   4   9        3.76       -0.42      1.50 o 
  11   4   9        0.01       -3.17      3.41 o 
  12   4   9        3.55        1.57      2.49 o 
 -13   5   9        1.16        3.60      3.12 o 
 -12   5   9        1.41        2.98      1.93 o 
 -11   5   9        4.72        8.37      1.91 o 
 -10   5   9       15.21       13.83      1.77 o 
  -9   5   9       21.34       24.16      1.67 o 
  -8   5   9       71.84       63.02      2.40 o 
  -7   5   9       28.07       20.42      1.52 o 
  -6   5   9        1.77        0.11      1.24 o 
  -5   5   9       27.80       34.60      2.14 o 
  -4   5   9       63.42       51.84      2.83 o 
  -3   5   9       57.21       59.06      1.57 o 
  -2   5   9       86.65       78.88      1.75 o 
  -1   5   9      593.31      628.05      5.18 o 
   0   5   9     2133.40     2147.79     14.78 o 
   1   5   9      730.82      699.26      6.08 o 
   2   5   9        6.38        3.31      0.91 o 
   3   5   9       14.81       13.82      0.89 o 
   4   5   9      178.98      147.07      2.16 o 
   5   5   9       17.44       13.70      1.31 o 
   6   5   9        2.30        0.88      1.25 o 
   7   5   9        6.39        7.64      1.43 o 
   8   5   9       24.02       14.94      1.77 o 
   9   5   9       13.90        9.16      1.75 o 
  10   5   9        0.00       -1.41      1.64 o 
  11   5   9        4.47        2.75      2.41 o 
  12   5   9        1.61       -2.12      2.47 o 
 -13   6   9        2.28        7.26      3.74 o 
 -12   6   9        2.55        3.80      2.07 o 
 -11   6   9        0.56        2.92      2.15 o 
 -10   6   9       11.48        9.40      1.86 o 
  -9   6   9        1.63        2.69      1.32 o 
  -8   6   9      110.19      106.23      3.61 o 
  -7   6   9        9.53        6.10      1.36 o 
  -6   6   9       27.39       23.91      1.78 o 
  -5   6   9       75.95       88.11      2.45 o 
  -4   6   9      190.41      196.46      3.69 o 
  -3   6   9      340.11      361.01      3.91 o 
  -2   6   9      109.19      118.94      2.07 o 
  -1   6   9      375.32      369.02      3.64 o 
   0   6   9      107.54      101.70      2.89 o 
   1   6   9        0.00       -0.87      0.87 o 
   2   6   9       12.57       14.32      1.34 o 
   3   6   9      304.86      286.28      3.47 o 
   4   6   9       34.90       32.93      1.86 o 
   5   6   9       52.66       44.68      2.22 o 
   6   6   9      102.99       93.16      2.90 o 
   7   6   9        0.63       -1.46      1.46 o 
   8   6   9        2.51        2.09      1.51 o 
   9   6   9        1.22       -2.04      2.06 o 
  10   6   9        0.80       -0.06      1.70 o 
  11   6   9       10.04       11.51      2.23 o 
  12   6   9        7.19        0.36      4.94 o 
 -12   7   9        0.35        3.67      2.23 o 
 -11   7   9        7.27       16.02      4.27 o 
 -10   7   9        5.81        7.15      1.76 o 
  -9   7   9        1.82        1.58      1.36 o 
  -8   7   9      102.39       99.20      4.40 o 
  -7   7   9       83.08       78.21      2.59 o 
  -6   7   9       39.42       30.58      2.97 o 
  -5   7   9       16.01       20.48      2.26 o 
  -4   7   9      358.07      356.94      5.42 o 
  -3   7   9      251.90      246.03      3.01 o 
  -2   7   9        0.01        2.78      0.86 o 
  -1   7   9      138.79      137.96      2.57 o 
   0   7   9       22.07       28.27      1.41 o 
   1   7   9        9.04        8.19      1.06 o 
   2   7   9      169.87      175.30      2.80 o 
   3   7   9        5.65        6.37      1.09 o 
   4   7   9       45.15       29.09      1.75 o 
   5   7   9      135.70      110.08      2.95 o 
   6   7   9       71.21       64.92      2.67 o 
   7   7   9      210.09      208.59      4.19 o 
   8   7   9       50.09       38.47      2.26 o 
   9   7   9        1.12       -0.55      1.69 o 
  10   7   9        5.48        7.46      1.95 o 
  11   7   9        1.63       -2.24      2.78 o 
 -12   8   9       18.33       15.50      3.70 o 
 -11   8   9        0.58        1.17      2.93 o 
 -10   8   9        5.42        5.13      1.71 o 
  -9   8   9        1.53        3.50      1.60 o 
  -8   8   9       32.08       31.78      3.32 o 
  -7   8   9        0.08       -1.57      1.57 o 
  -6   8   9       30.37       30.98      2.09 o 
  -5   8   9       41.77       36.55      2.47 o 
  -4   8   9      176.16      152.72      3.79 o 
  -3   8   9      319.30      316.55      4.94 o 
  -2   8   9      882.00      902.75      7.77 o 
  -1   8   9      408.51      389.12      5.18 o 
   0   8   9        1.88       -0.58      0.97 o 
   1   8   9      126.50      128.82      2.61 o 
   2   8   9       13.79        9.95      1.87 o 
   3   8   9      169.14      148.83      3.33 o 
   4   8   9       27.19       21.07      1.72 o 
   5   8   9       36.43       31.55      2.01 o 
   6   8   9      365.48      344.14      5.27 o 
   7   8   9       59.99       51.51      2.74 o 
   8   8   9       13.94       11.55      1.87 o 
   9   8   9        5.51        3.41      1.89 o 
  10   8   9       35.33       47.22      2.85 o 
  11   8   9       21.97       26.78      3.94 o 
 -11   9   9        0.40        0.54      1.84 o 
 -10   9   9       31.89       23.47      2.14 o 
  -9   9   9       32.66       30.00      2.27 o 
  -8   9   9       29.78       25.74      2.37 o 
  -7   9   9       20.40       20.85      1.92 o 
  -6   9   9        9.22        5.58      1.60 o 
  -5   9   9       40.56       49.64      2.45 o 
  -4   9   9       21.62       17.80      1.92 o 
  -3   9   9      213.04      212.93      3.80 o 
  -2   9   9        3.29        5.75      1.51 o 
  -1   9   9        2.08        1.07      1.11 o 
   0   9   9       41.99       54.08      2.07 o 
   1   9   9      606.36      591.24      5.90 o 
   2   9   9      126.68      134.20      2.78 o 
   3   9   9      187.54      171.62      3.76 o 
   4   9   9      135.72      109.25      3.19 o 
   5   9   9       67.48       56.79      2.61 o 
   6   9   9        9.22        9.40      1.72 o 
   7   9   9       43.92       42.88      2.55 o 
   8   9   9        0.18       -0.54      1.76 o 
   9   9   9       28.46       38.95      3.47 o 
  10   9   9       19.47       31.72      2.66 o 
 -10  10   9        0.72        4.74      3.01 o 
  -9  10   9       16.56       18.19      2.06 o 
  -8  10   9        3.00        3.45      1.68 o 
  -7  10   9       14.48       18.83      2.33 o 
  -6  10   9        1.51        1.27      1.52 o 
  -5  10   9       16.63       16.96      1.80 o 
  -4  10   9        1.18        0.67      1.37 o 
  -3  10   9       41.82       46.60      2.46 o 
  -2  10   9      160.32      166.61      3.17 o 
  -1  10   9        3.27        2.58      1.24 o 
   0  10   9        0.00       -1.15      1.15 o 
   1  10   9       62.12       55.54      2.19 o 
   2  10   9       16.12       12.74      1.78 o 
   3  10   9        0.36       -1.46      1.46 o 
   4  10   9        0.33       -1.00      1.57 o 
   5  10   9        3.89        3.16      1.61 o 
   6  10   9       20.80       19.27      2.01 o 
   7  10   9        7.99        5.62      1.76 o 
   8  10   9       24.53       24.94      2.28 o 
   9  10   9       21.74       19.15      3.42 o 
  10  10   9        8.12        6.25      2.28 o 
 -10  11   9        0.09       -0.37      1.83 o 
  -9  11   9       27.77       32.80      3.23 o 
  -8  11   9        8.67        9.28      1.89 o 
  -7  11   9       10.76        8.46      1.88 o 
  -6  11   9        0.86       -1.30      1.53 o 
  -5  11   9        1.52       -1.39      1.53 o 
  -4  11   9        1.72       -0.96      1.46 o 
  -3  11   9       26.53       24.81      1.88 o 
  -2  11   9        5.66        0.46      1.36 o 
  -1  11   9        0.00       -1.15      1.15 o 
   0  11   9        2.06        2.87      1.28 o 
   1  11   9      172.15      167.79      3.15 o 
   2  11   9        1.12       -1.05      1.54 o 
   3  11   9       87.98       85.46      3.10 o 
   4  11   9       27.78       22.73      2.11 o 
   5  11   9       39.84       37.92      2.37 o 
   6  11   9        1.32        1.29      1.76 o 
   7  11   9        2.25       -0.47      1.79 o 
   8  11   9        9.68       10.87      2.23 o 
   9  11   9       21.69       29.85      2.62 o 
  -9  12   9        2.85        5.68      1.94 o 
  -8  12   9       28.64       38.56      2.54 o 
  -7  12   9        7.25        4.92      1.84 o 
  -6  12   9        2.07        4.55      1.80 o 
  -5  12   9        1.88        0.80      1.65 o 
  -4  12   9        1.18       -0.97      1.50 o 
  -3  12   9        0.43        0.08      1.50 o 
  -2  12   9        4.07        2.28      1.56 o 
  -1  12   9        5.31        2.26      1.34 o 
   0  12   9      118.36      125.91      2.96 o 
   1  12   9       30.07       40.00      2.66 o 
   2  12   9      102.40       84.22      3.24 o 
   3  12   9        0.49       -0.18      1.70 o 
   4  12   9        2.10        0.19      1.73 o 
   5  12   9       23.65       25.71      2.23 o 
   6  12   9        3.61        0.32      1.82 o 
   7  12   9        5.54        2.33      2.04 o 
   8  12   9        0.10       -1.19      2.03 o 
  -8  13   9        5.86        6.29      1.99 o 
  -7  13   9        3.14        2.71      1.87 o 
  -6  13   9        8.07        9.56      2.02 o 
  -5  13   9        8.12        7.85      2.07 o 
  -4  13   9       29.09       24.45      2.27 o 
  -3  13   9        8.75        5.90      1.71 o 
  -2  13   9       12.37       12.66      1.85 o 
  -1  13   9        3.04        0.74      1.41 o 
   0  13   9        3.27        1.32      1.65 o 
   1  13   9       20.21       20.67      2.12 o 
   2  13   9        0.91        1.95      1.77 o 
   3  13   9        0.05       -1.12      1.81 o 
   4  13   9        1.71       -1.18      1.76 o 
   5  13   9        2.59       -0.51      1.78 o 
   6  13   9       14.51       12.85      2.22 o 
   7  13   9       15.04       12.85      2.23 o 
  -6  14   9        1.09        3.28      1.88 o 
  -5  14   9        0.77        0.44      1.86 o 
  -4  14   9        1.38        1.47      1.82 o 
  -3  14   9        8.14        9.08      1.85 o 
  -2  14   9        3.70        4.49      1.70 o 
  -1  14   9        2.18       -0.03      1.64 o 
   0  14   9       18.55       18.81      2.26 o 
   1  14   9        2.96        8.50      2.02 o 
   2  14   9      103.17      108.42      3.74 o 
   3  14   9       33.68       49.04      2.81 o 
   4  14   9        0.51       -1.94      1.94 o 
   5  14   9        0.40       -1.95      1.95 o 
   6  14   9       11.73       15.53      6.26 o 
  -4  15   9        0.73        0.23      1.81 o 
  -3  15   9        2.04        1.93      1.83 o 
  -2  15   9        0.38       -0.22      1.81 o 
  -1  15   9        2.31        2.46      2.48 o 
   0  15   9        3.06        5.80      2.12 o 
   1  15   9        6.52       11.48      2.21 o 
   2  15   9        8.58       11.01      2.35 o 
   3  15   9       22.85       26.34      2.66 o 
   4  15   9        0.22       -1.92      2.08 o 
 -13   0  10        7.79       10.65      5.79 o 
 -12   0  10       29.06       27.02      3.50 o 
 -11   0  10       37.98       37.08      3.55 o 
 -10   0  10       72.26       75.75      4.54 o 
  -9   0  10       17.96       15.82      2.88 o 
  -8   0  10      443.57      398.50      8.45 o 
  -7   0  10      139.87      121.04      4.67 o 
  -6   0  10      807.43      828.54      9.05 o 
  -5   0  10      378.89      356.55      6.62 o 
  -4   0  10       50.13       53.32      4.32 o 
  -3   0  10      298.03      332.00      4.65 o 
  -2   0  10       21.14       29.06      1.62 o 
  -1   0  10      175.35      214.90      4.71 o 
   0   0  10       46.48       35.54      1.86 o 
   1   0  10      148.70      165.74      3.22 o 
   2   0  10      253.50      217.42      3.76 o 
   3   0  10        5.00        7.96      1.24 o 
   4   0  10      910.15      944.93     10.15 o 
   5   0  10      448.50      460.36      8.00 o 
   6   0  10      650.75      642.11      9.32 o 
   7   0  10       56.98       45.66      2.39 o 
   8   0  10      564.87      508.11     11.89 o 
   9   0  10        1.13        0.56      5.02 o 
  10   0  10       62.53       50.31      4.03 o 
  11   0  10        3.25       -3.94      7.90 o 
  12   0  10        8.77        0.72      9.09 o 
 -13   1  10       59.25       68.42      3.60 o 
 -12   1  10       19.81       22.02      2.29 o 
 -11   1  10        6.78        5.66      1.87 o 
 -10   1  10       20.10       15.30      2.04 o 
  -9   1  10      183.91      176.00      4.06 o 
  -8   1  10       26.03       29.29      2.10 o 
  -7   1  10      104.85      100.98      3.27 o 
  -6   1  10        1.83       -0.11      1.11 o 
  -5   1  10       15.09        8.02      0.84 o 
  -4   1  10        5.90        6.27      0.78 o 
  -3   1  10        5.81       10.17      1.12 o 
  -2   1  10        0.30        0.02      0.63 o 
  -1   1  10      544.75      556.79      4.69 o 
   0   1  10        6.52        7.40      0.80 o 
   1   1  10      172.79      172.61      2.36 o 
   2   1  10       17.02       15.39      0.99 o 
   3   1  10       15.89       14.94      1.01 o 
   4   1  10      114.69      110.71      2.08 o 
   5   1  10        0.13       -0.83      0.83 o 
   6   1  10       38.42       36.79      2.15 o 
   7   1  10      238.16      227.38      3.05 o 
   8   1  10      132.72      120.38      2.86 o 
   9   1  10      136.85      128.18      4.55 o 
  10   1  10       18.39       15.46      2.63 o 
  11   1  10        2.56        3.22      2.59 o 
  12   1  10       21.33       27.50      5.40 o 
 -13   2  10        2.52        6.01      2.21 o 
 -12   2  10        6.20        6.12      2.06 o 
 -11   2  10        0.45       -0.12      1.63 o 
 -10   2  10        3.87        1.36      1.72 o 
  -9   2  10       68.83       63.98      2.91 o 
  -8   2  10       55.47       56.94      2.77 o 
  -7   2  10      508.36      522.13      5.63 o 
  -6   2  10        6.86        8.40      1.33 o 
  -5   2  10      275.88      244.93      4.16 o 
  -4   2  10      303.83      298.93      3.11 o 
  -3   2  10       88.97       88.05      1.70 o 
  -2   2  10       12.81       10.31      0.82 o 
  -1   2  10       28.85       20.88      0.99 o 
   0   2  10       26.31       21.91      0.99 o 
   1   2  10     1967.74     1897.07     12.69 o 
   2   2  10       30.31       24.56      1.14 o 
   3   2  10        2.11        2.80      0.84 o 
   4   2  10      516.15      542.96      4.79 o 
   5   2  10      129.39      131.69      2.31 o 
   6   2  10       13.56       10.65      1.24 o 
   7   2  10       17.67       14.75      1.56 o 
   8   2  10       61.77       54.79      2.41 o 
   9   2  10       32.84       26.43      1.85 o 
  10   2  10        3.38        0.35      2.50 o 
  11   2  10        0.02       -2.20      2.20 o 
  12   2  10        1.94        1.80      3.95 o 
 -13   3  10       18.35       19.02      2.50 o 
 -12   3  10       29.05       31.45      2.58 o 
 -11   3  10        0.62        1.27      1.76 o 
 -10   3  10       34.84       31.66      2.36 o 
  -9   3  10       25.74       17.76      1.94 o 
  -8   3  10       34.30       38.52      1.98 o 
  -7   3  10        6.08        5.87      1.39 o 
  -6   3  10      544.73      503.55      5.53 o 
  -5   3  10       88.87       64.29      3.06 o 
  -4   3  10      247.18      274.06      2.98 o 
  -3   3  10       42.34       35.62      1.33 o 
  -2   3  10       50.33       56.08      1.52 o 
  -1   3  10       25.50       23.89      1.13 o 
   0   3  10      235.88      248.42      2.87 o 
   1   3  10      124.80      135.34      2.21 o 
   2   3  10      255.36      265.37      3.03 o 
   3   3  10      176.16      188.23      2.56 o 
   4   3  10      141.76      136.01      2.28 o 
   5   3  10      142.50      135.88      2.58 o 
   6   3  10      131.22      126.42      2.85 o 
   7   3  10      401.42      388.14      4.83 o 
   8   3  10       45.31       41.75      2.09 o 
   9   3  10       17.47       13.00      1.68 o 
  10   3  10        0.81       -1.92      1.92 o 
  11   3  10        0.07       -2.32      2.32 o 
  12   3  10        0.10       -3.00      3.00 o 
 -13   4  10        0.92        1.56      3.69 o 
 -12   4  10        0.29        3.06      1.98 o 
 -11   4  10       16.20       19.01      2.14 o 
 -10   4  10        5.13        5.15      1.81 o 
  -9   4  10       49.25       40.80      2.55 o 
  -8   4  10      102.37       95.52      2.67 o 
  -7   4  10       29.59       26.14      1.68 o 
  -6   4  10     1111.30     1120.54      9.76 o 
  -5   4  10       86.17       84.73      2.52 o 
  -4   4  10      241.32      228.07      3.16 o 
  -3   4  10        1.91        4.21      0.81 o 
  -2   4  10      139.22      142.62      2.19 o 
  -1   4  10       34.02       41.85      1.47 o 
   0   4  10      368.78      362.93      3.63 o 
   1   4  10        1.30        3.17      0.98 o 
   2   4  10      405.44      417.51      3.98 o 
   3   4  10       21.65       21.61      1.10 o 
   4   4  10      675.82      635.86      6.19 o 
   5   4  10      105.08       94.77      2.58 o 
   6   4  10      276.84      251.82      3.81 o 
   7   4  10        2.06       -1.41      1.41 o 
   8   4  10       74.41       70.31      2.67 o 
   9   4  10        0.29       -1.65      2.25 o 
  10   4  10       64.08       62.79      3.56 o 
  11   4  10        2.16        3.58      2.96 o 
  12   4  10        2.71        0.30      4.73 o 
 -12   5  10       48.50       62.02      3.54 o 
 -11   5  10       22.52       27.27      2.45 o 
 -10   5  10       20.42       23.47      2.16 o 
  -9   5  10       10.59        9.80      1.47 o 
  -8   5  10        6.73        4.61      1.39 o 
  -7   5  10      103.75      106.52      2.78 o 
  -6   5  10      186.03      186.99      3.51 o 
  -5   5  10       15.47       17.22      2.24 o 
  -4   5  10      271.70      276.71      3.87 o 
  -3   5  10      321.43      308.60      3.34 o 
  -2   5  10       30.46       26.63      1.24 o 
  -1   5  10      308.44      303.78      3.33 o 
   0   5  10      465.37      458.85      4.26 o 
   1   5  10       44.78       38.77      1.48 o 
   2   5  10        0.46       -0.99      1.20 o 
   3   5  10       55.78       65.83      1.79 o 
   4   5  10       34.42       37.58      1.88 o 
   5   5  10      109.99      108.27      2.89 o 
   6   5  10       10.10        5.15      1.65 o 
   7   5  10      276.16      256.93      4.42 o 
   8   5  10        2.78       -1.49      1.49 o 
   9   5  10        0.08       -1.84      1.84 o 
  10   5  10       18.91       22.34      2.39 o 
  11   5  10       17.34       20.99      3.25 o 
 -12   6  10       32.59       29.24      2.94 o 
 -11   6  10       73.36       86.74      6.68 o 
 -10   6  10        0.92        3.72      2.28 o 
  -9   6  10        2.79        2.69      1.39 o 
  -8   6  10        0.01       -1.21      1.21 o 
  -7   6  10       54.43       49.68      2.29 o 
  -6   6  10      413.27      424.01      6.28 o 
  -5   6  10        5.73       13.53      1.45 o 
  -4   6  10       62.58       65.19      2.28 o 
  -3   6  10       52.45       47.43      1.69 o 
  -2   6  10       59.43       53.79      1.67 o 
  -1   6  10       18.04       15.46      1.06 o 
   0   6  10        4.34        5.95      1.09 o 
   1   6  10      177.81      162.77      3.35 o 
   2   6  10      780.69      796.77      7.01 o 
   3   6  10      239.75      225.45      3.23 o 
   4   6  10      110.62       98.46      2.75 o 
   5   6  10      190.94      161.54      3.97 o 
   6   6  10      157.33      143.43      3.52 o 
   7   6  10       14.49       17.12      1.87 o 
   8   6  10        9.70       13.69      1.89 o 
   9   6  10       46.22       46.65      2.69 o 
  10   6  10       33.98       34.01      2.50 o 
  11   6  10        0.66       -0.89      1.91 o 
 -12   7  10        1.98        4.04      2.65 o 
 -11   7  10        9.59       10.29      2.54 o 
 -10   7  10        7.59        8.35      1.64 o 
  -9   7  10       29.47       34.08      2.75 o 
  -8   7  10        1.59        0.33      1.41 o 
  -7   7  10        1.39        2.13      1.29 o 
  -6   7  10        1.51        2.51      1.34 o 
  -5   7  10      557.62      548.98     10.70 o 
  -4   7  10      951.10      947.53      8.63 o 
  -3   7  10       36.53       32.68      1.50 o 
  -2   7  10      238.11      225.01      4.11 o 
  -1   7  10      952.40      954.96      8.12 o 
   0   7  10      350.41      375.25      4.39 o 
   1   7  10      252.23      281.53      3.68 o 
   2   7  10      448.79      450.68      5.29 o 
   3   7  10        2.35       -1.21      1.21 o 
   4   7  10       19.15        9.11      1.78 o 
   5   7  10      125.10      109.13      3.09 o 
   6   7  10       21.33       14.75      1.74 o 
   7   7  10       10.99       12.40      1.83 o 
   8   7  10        0.57       -1.58      1.58 o 
   9   7  10       10.32        9.73      1.90 o 
  10   7  10        9.84        8.02      2.20 o 
  11   7  10        1.00       -2.65      3.60 o 
 -11   8  10        0.01       -1.20      2.18 o 
 -10   8  10        0.01       -1.66      1.66 o 
  -9   8  10        1.12        1.88      1.86 o 
  -8   8  10       34.26       34.04      2.34 o 
  -7   8  10       18.00       16.61      1.67 o 
  -6   8  10       11.12       11.65      1.63 o 
  -5   8  10      187.54      186.13      3.44 o 
  -4   8  10       60.66       58.18      2.66 o 
  -3   8  10       10.24       13.87      1.74 o 
  -2   8  10      136.90      137.22      2.84 o 
  -1   8  10       30.88       32.33      1.74 o 
   0   8  10        1.17        0.70      1.16 o 
   1   8  10      120.91      111.47      2.56 o 
   2   8  10       21.08       19.45      1.41 o 
   3   8  10        5.67        5.88      1.58 o 
   4   8  10       17.77       16.14      1.77 o 
   5   8  10       12.88        8.97      1.74 o 
   6   8  10        2.60        3.70      1.60 o 
   7   8  10       20.51       18.36      1.95 o 
   8   8  10        9.50        6.09      1.79 o 
   9   8  10        0.71       -0.44      2.16 o 
  10   8  10        5.40        7.15      3.04 o 
 -11   9  10        0.94        1.85      3.35 o 
 -10   9  10        0.87        2.84      3.20 o 
  -9   9  10        0.06        0.78      2.38 o 
  -8   9  10       39.71       52.96      4.05 o 
  -7   9  10        0.01       -1.51      1.51 o 
  -6   9  10       52.67       50.52      2.62 o 
  -5   9  10       74.79       86.16      3.00 o 
  -4   9  10      111.54      110.72      3.89 o 
  -3   9  10        3.09        5.55      1.83 o 
  -2   9  10        0.88        4.34      1.31 o 
  -1   9  10        0.25        0.14      1.21 o 
   0   9  10       76.19       85.53      2.48 o 
   1   9  10        3.99        4.21      1.26 o 
   2   9  10      484.60      465.75      6.70 o 
   3   9  10       25.50       18.67      1.85 o 
   4   9  10       59.76       47.27      2.64 o 
   5   9  10       35.93       31.38      2.07 o 
   6   9  10        4.82        3.10      1.59 o 
   7   9  10        0.46       -1.70      1.70 o 
   8   9  10        2.94        3.64      1.89 o 
   9   9  10        0.97        0.24      2.01 o 
  10   9  10        8.88        2.53      2.14 o 
 -10  10  10        2.87       -1.38      1.86 o 
  -9  10  10       39.60       45.07      2.74 o 
  -8  10  10        1.00        2.92      1.70 o 
  -7  10  10        0.41        1.27      1.67 o 
  -6  10  10       15.55       16.22      1.87 o 
  -5  10  10      143.69      150.98      3.73 o 
  -4  10  10        9.51        8.40      1.76 o 
  -3  10  10      908.27      890.51     18.98 o 
  -2  10  10      476.73      473.33      5.33 o 
  -1  10  10       20.27       16.54      1.51 o 
   0  10  10       37.49       29.69      1.78 o 
   1  10  10      345.79      362.38      4.58 o 
   2  10  10       23.52       22.86      2.00 o 
   3  10  10       93.92      103.72      3.32 o 
   4  10  10        1.54        0.04      1.64 o 
   5  10  10        2.69        3.03      1.68 o 
   6  10  10        0.28       -1.57      1.60 o 
   7  10  10       48.00       51.28      3.17 o 
   8  10  10        3.31       -0.67      2.21 o 
   9  10  10        2.06       -0.77      2.64 o 
  -9  11  10       22.56       28.57      2.47 o 
  -8  11  10        1.99        4.78      1.94 o 
  -7  11  10       61.83       65.19      3.23 o 
  -6  11  10        1.17       -0.77      1.59 o 
  -5  11  10       59.23       58.57      2.88 o 
  -4  11  10       36.58       29.68      2.10 o 
  -3  11  10      175.37      178.39      4.48 o 
  -2  11  10       16.33       20.90      1.93 o 
  -1  11  10       30.71       33.91      1.87 o 
   0  11  10        9.17       10.44      1.49 o 
   1  11  10       66.33       64.52      2.85 o 
   2  11  10       14.66       23.34      2.06 o 
   3  11  10        0.19       -0.75      1.59 o 
   4  11  10       27.42       21.94      2.18 o 
   5  11  10       62.06       55.59      3.03 o 
   6  11  10        0.20        0.55      1.78 o 
   7  11  10       17.19        8.34      2.03 o 
   8  11  10       23.65       31.59      3.92 o 
  -8  12  10        2.03        0.61      1.95 o 
  -7  12  10        0.61        0.81      1.85 o 
  -6  12  10        6.71        7.20      1.95 o 
  -5  12  10       16.78       15.29      2.04 o 
  -4  12  10        0.13       -1.50      1.91 o 
  -3  12  10       20.06       24.86      2.10 o 
  -2  12  10        5.41        3.41      1.67 o 
  -1  12  10       26.97       27.47      1.77 o 
   0  12  10       21.21       25.19      1.75 o 
   1  12  10       73.97       80.49      3.43 o 
   2  12  10       15.02       12.20      1.95 o 
   3  12  10       19.17       15.39      2.05 o 
   4  12  10        1.21       -1.80      1.80 o 
   5  12  10        0.78       -0.09      1.81 o 
   6  12  10        0.01       -1.83      1.83 o 
   7  12  10        0.85       -1.81      2.06 o 
  -7  13  10        9.05       11.27      2.06 o 
  -6  13  10        0.32       -0.37      1.80 o 
  -5  13  10        4.84        2.56      2.04 o 
  -4  13  10       24.70       24.89      2.26 o 
  -3  13  10       24.36       27.72      2.21 o 
  -2  13  10       17.83       18.75      2.09 o 
  -1  13  10       23.49       21.44      2.07 o 
   0  13  10        0.00       -1.09      1.83 o 
   1  13  10       51.84       59.93      3.23 o 
   2  13  10       13.14       14.70      2.18 o 
   3  13  10       13.82        9.64      2.05 o 
   4  13  10        9.04        8.55      2.13 o 
   5  13  10       11.72       10.95      2.18 o 
   6  13  10        1.64        1.80      2.03 o 
  -5  14  10       10.52        7.73      2.08 o 
  -4  14  10       13.31       11.64      2.14 o 
  -3  14  10        2.89        3.25      1.92 o 
  -2  14  10        0.04       -0.60      1.76 o 
  -1  14  10        0.00        2.32      2.31 o 
   0  14  10       42.75       47.54      3.46 o 
   1  14  10       43.64       42.44      2.72 o 
   2  14  10        0.71       -1.53      1.89 o 
   3  14  10        9.84        7.46      2.14 o 
   4  14  10        2.83        0.47      2.10 o 
  -3  15  10       25.51       30.36      2.59 o 
  -2  15  10       15.54       18.78      3.02 o 
  -1  15  10      161.07      191.45      5.81 o 
   0  15  10       27.31       37.37      3.43 o 
   1  15  10       12.05       17.25      2.39 o 
   2  15  10        5.74        6.98      2.22 o 
 -13   1  11        6.07        7.99      2.37 o 
 -12   1  11        4.40        2.66      2.10 o 
 -11   1  11       11.30       19.26      2.32 o 
 -10   1  11        6.47        6.29      1.84 o 
  -9   1  11       31.31       28.04      2.19 o 
  -8   1  11       29.79       32.64      2.26 o 
  -7   1  11       91.27       76.77      2.94 o 
  -6   1  11       76.19       70.52      2.44 o 
  -5   1  11        6.10        2.12      0.94 o 
  -4   1  11        1.01       -0.14      0.74 o 
  -3   1  11       96.30      103.05      1.86 o 
  -2   1  11       30.69       31.93      1.34 o 
  -1   1  11       76.15       76.15      1.71 o 
   0   1  11        0.31        0.18      0.75 o 
   1   1  11        9.07       12.10      0.97 o 
   2   1  11        5.08        4.84      0.94 o 
   3   1  11      501.69      488.59      4.57 o 
   4   1  11      352.92      352.38      3.80 o 
   5   1  11       13.70       11.66      2.56 o 
   6   1  11        3.98        0.10      1.04 o 
   7   1  11      184.02      175.91      3.38 o 
   8   1  11      191.29      195.54      5.55 o 
   9   1  11        2.03        0.24      2.00 o 
  10   1  11       23.61       21.80      2.51 o 
  11   1  11        4.10       -2.82      2.82 o 
  12   1  11        5.37        4.83      2.84 o 
 -13   2  11        0.04       -1.13      2.16 o 
 -12   2  11        0.23        2.85      1.98 o 
 -11   2  11       15.04       15.09      2.21 o 
 -10   2  11       44.94       40.87      2.55 o 
  -9   2  11        1.00       -0.69      1.51 o 
  -8   2  11       14.30        9.51      1.87 o 
  -7   2  11       38.91       48.29      2.93 o 
  -6   2  11        5.75       -1.20      1.20 o 
  -5   2  11        9.86        3.05      1.36 o 
  -4   2  11        0.61       -0.80      0.80 o 
  -3   2  11        4.87        2.23      0.99 o 
  -2   2  11      281.38      264.16      3.00 o 
  -1   2  11        9.81        9.15      1.01 o 
   0   2  11      168.98      153.15      2.32 o 
   1   2  11      276.34      255.85      3.06 o 
   2   2  11      102.78       88.70      2.02 o 
   3   2  11      109.73      105.60      2.17 o 
   4   2  11        5.49        1.96      1.18 o 
   5   2  11        2.04       -0.77      1.21 o 
   6   2  11      147.96      149.00      3.00 o 
   7   2  11        3.31        1.00      1.56 o 
   8   2  11       14.80       10.33      1.59 o 
   9   2  11      267.16      269.80      5.23 o 
  10   2  11       23.40       12.90      2.56 o 
  11   2  11        0.91       -2.33      4.40 o 
 -12   3  11       23.10       21.85      2.73 o 
 -11   3  11       43.07       53.94      3.21 o 
 -10   3  11        1.54        0.90      1.69 o 
  -9   3  11        7.77       11.13      1.98 o 
  -8   3  11       15.65       12.05      1.84 o 
  -7   3  11      150.95      149.62      3.12 o 
  -6   3  11       70.88       75.90      3.72 o 
  -5   3  11      225.06      185.54      3.29 o 
  -4   3  11       52.87       42.97      1.87 o 
  -3   3  11       74.05       65.30      1.97 o 
  -2   3  11        0.00       -0.76      0.76 o 
  -1   3  11       18.64       23.97      1.41 o 
   0   3  11      922.00      936.02      7.19 o 
   1   3  11       55.09       71.05      1.91 o 
   2   3  11        8.11        5.18      1.21 o 
   3   3  11      705.43      711.26      5.93 o 
   4   3  11       61.00       47.32      2.12 o 
   5   3  11      279.11      264.20      3.66 o 
   6   3  11      327.06      297.48      4.27 o 
   7   3  11       19.39       17.88      1.73 o 
   8   3  11        3.33       -0.48      1.58 o 
   9   3  11      127.37      121.58      3.50 o 
  10   3  11        2.38       -0.48      2.23 o 
  11   3  11        0.28        1.43      3.34 o 
 -12   4  11       26.91       27.62      2.69 o 
 -11   4  11        4.79        6.82      2.03 o 
 -10   4  11        3.63        2.42      1.66 o 
  -9   4  11       10.42        6.07      1.78 o 
  -8   4  11        0.00       -1.60      1.60 o 
  -7   4  11        5.23        6.10      1.37 o 
  -6   4  11       19.46       16.46      1.58 o 
  -5   4  11       24.51       22.62      2.63 o 
  -4   4  11       29.68       25.78      1.53 o 
  -3   4  11       38.77       42.85      2.71 o 
  -2   4  11       81.29       81.40      1.85 o 
  -1   4  11       58.51       62.85      1.71 o 
   0   4  11      376.32      367.90      3.81 o 
   1   4  11     1375.71     1373.91     10.57 o 
   2   4  11      173.54      161.05      3.50 o 
   3   4  11        7.60        8.03      1.48 o 
   4   4  11       22.97       27.18      1.38 o 
   5   4  11        0.61       -1.18      1.18 o 
   6   4  11      156.61      158.88      3.58 o 
   7   4  11      108.70      109.72      3.18 o 
   8   4  11        1.88        1.53      1.68 o 
   9   4  11       19.64       17.84      2.08 o 
  10   4  11        5.69        0.97      3.09 o 
  11   4  11        1.77        1.17      2.59 o 
 -12   5  11        5.75        4.56      2.20 o 
 -11   5  11       14.16       10.52      2.21 o 
 -10   5  11        7.07        8.27      2.02 o 
  -9   5  11        0.99        1.11      1.83 o 
  -8   5  11       24.46       21.20      1.74 o 
  -7   5  11       87.21       81.88      2.62 o 
  -6   5  11       68.31       68.87      2.56 o 
  -5   5  11      120.22      107.79      2.75 o 
  -4   5  11      141.00      125.11      3.40 o 
  -3   5  11        0.85       -0.86      0.86 o 
  -2   5  11        3.51        2.00      0.90 o 
  -1   5  11        0.03       -0.15      0.93 o 
   0   5  11        0.11        0.86      1.12 o 
   1   5  11       21.31       19.20      1.76 o 
   2   5  11       10.09        7.10      1.25 o 
   3   5  11      167.79      178.94      3.08 o 
   4   5  11       68.24       64.92      2.55 o 
   5   5  11       76.95       72.17      2.74 o 
   6   5  11       28.01       25.23      1.95 o 
   7   5  11        2.56        0.21      1.49 o 
   8   5  11       10.62        8.90      1.78 o 
   9   5  11        0.29       -2.24      2.24 o 
  10   5  11        6.36        2.07      1.80 o 
  11   5  11       20.59       18.79      4.55 o 
 -12   6  11        0.19       -0.09      2.67 o 
 -11   6  11       17.31       17.87      2.60 o 
 -10   6  11       12.90       13.20      2.15 o 
  -9   6  11        0.72       -1.08      1.64 o 
  -8   6  11       24.66       21.95      1.82 o 
  -7   6  11       24.99       26.93      1.80 o 
  -6   6  11        0.38       -0.82      1.30 o 
  -5   6  11      238.72      259.62      3.99 o 
  -4   6  11      109.56       99.65      2.74 o 
  -3   6  11        7.39        4.79      1.22 o 
  -2   6  11      325.22      336.25      3.71 o 
  -1   6  11      224.86      236.18      3.45 o 
   0   6  11        0.70       -0.94      1.57 o 
   1   6  11      267.92      254.25      3.59 o 
   2   6  11       58.69       54.38      2.04 o 
   3   6  11       80.82       64.67      2.09 o 
   4   6  11       49.61       39.69      2.21 o 
   5   6  11       55.16       50.80      2.49 o 
   6   6  11       63.59       66.06      2.87 o 
   7   6  11        0.12       -1.52      1.52 o 
   8   6  11       13.01       14.35      1.99 o 
   9   6  11        8.07        9.63      1.90 o 
  10   6  11        1.85       -0.01      2.34 o 
  11   6  11        2.90       -5.52      6.41 o 
 -11   7  11        0.43        1.33      2.00 o 
 -10   7  11        1.28        5.71      2.80 o 
  -9   7  11       37.94       35.92      2.49 o 
  -8   7  11       51.43       67.21      2.68 o 
  -7   7  11       14.70       12.90      1.59 o 
  -6   7  11       45.05       47.24      2.50 o 
  -5   7  11      224.16      211.59      3.73 o 
  -4   7  11        3.45        0.77      1.50 o 
  -3   7  11       28.33       30.08      1.94 o 
  -2   7  11      224.45      249.80      7.77 o 
  -1   7  11      853.56      870.07      7.73 o 
   0   7  11      293.26      297.63      4.26 o 
   1   7  11      206.93      206.01      3.31 o 
   2   7  11       20.81       21.34      1.47 o 
   3   7  11      150.52      139.69      3.38 o 
   4   7  11       12.52        9.48      1.58 o 
   5   7  11        0.31       -0.39      1.75 o 
   6   7  11       62.61       66.95      2.92 o 
   7   7  11        0.01       -1.68      1.68 o 
   8   7  11       44.05       54.70      2.87 o 
   9   7  11        0.39       -1.73      1.73 o 
  10   7  11        0.68       -1.92      1.92 o 
 -11   8  11        0.22        3.04      2.86 o 
 -10   8  11       14.36       11.04      2.86 o 
  -9   8  11       10.25       12.18      1.97 o 
  -8   8  11      214.08      240.12      4.97 o 
  -7   8  11       48.51       43.73      3.38 o 
  -6   8  11        0.10       -0.07      1.97 o 
  -5   8  11        1.97        3.87      1.55 o 
  -4   8  11       30.40       32.10      2.06 o 
  -3   8  11       35.79       29.28      1.94 o 
  -2   8  11       74.34       68.02      2.31 o 
  -1   8  11       39.58       40.95      1.99 o 
   0   8  11      456.83      444.90      5.04 o 
   1   8  11        0.31        0.13      1.19 o 
   2   8  11      209.51      215.71      3.43 o 
   3   8  11       48.16       47.62      2.55 o 
   4   8  11       78.37       89.80      3.02 o 
   5   8  11        2.20       -0.68      1.52 o 
   6   8  11       21.58       16.95      2.04 o 
   7   8  11       26.23       19.41      2.15 o 
   8   8  11        0.35       -1.47      1.85 o 
   9   8  11       26.20       25.93      2.42 o 
  10   8  11       35.56       45.29      3.89 o 
 -10   9  11        1.32        1.42      1.87 o 
  -9   9  11       42.67       48.78      3.68 o 
  -8   9  11        3.99       12.62      2.08 o 
  -7   9  11        0.57        0.62      1.69 o 
  -6   9  11        0.00       -1.54      1.54 o 
  -5   9  11       37.50       38.19      2.28 o 
  -4   9  11       51.16       55.98      3.44 o 
  -3   9  11      180.00      182.63      4.52 o 
  -2   9  11      130.04      144.75      3.85 o 
  -1   9  11        0.46       -1.00      1.41 o 
   0   9  11        0.81        0.11      1.21 o 
   1   9  11       17.25       13.56      1.49 o 
   2   9  11        3.99        3.54      1.61 o 
   3   9  11        4.74        8.15      1.63 o 
   4   9  11        0.01       -1.59      1.59 o 
   5   9  11        9.56        6.70      1.76 o 
   6   9  11        7.60        9.94      1.97 o 
   7   9  11       20.09       19.57      2.15 o 
   8   9  11       25.30       18.33      2.27 o 
   9   9  11        5.41        2.91      2.17 o 
  -9  10  11        3.33        6.63      1.98 o 
  -8  10  11        8.65        8.89      1.99 o 
  -7  10  11        3.25        3.46      2.06 o 
  -6  10  11        0.05       -1.63      1.63 o 
  -5  10  11       60.99       64.86      2.98 o 
  -4  10  11        9.71       11.03      1.85 o 
  -3  10  11        1.23       -0.11      1.56 o 
  -2  10  11        4.08        0.62      1.65 o 
  -1  10  11        1.73       -0.70      1.23 o 
   0  10  11       17.87       15.55      1.58 o 
   1  10  11      112.35      103.53      3.31 o 
   2  10  11       46.54       46.14      2.64 o 
   3  10  11        0.81        2.14      1.66 o 
   4  10  11        0.24       -0.54      1.67 o 
   5  10  11        0.90        0.18      1.70 o 
   6  10  11        0.28       -0.62      1.85 o 
   7  10  11        4.62        5.17      2.06 o 
   8  10  11       35.51       35.68      2.67 o 
  -8  11  11        1.33       -1.65      1.83 o 
  -7  11  11        1.32       -1.03      1.72 o 
  -6  11  11        0.82       -1.63      1.70 o 
  -5  11  11       36.66       29.60      2.27 o 
  -4  11  11       37.87       39.23      2.44 o 
  -3  11  11       45.02       51.12      2.67 o 
  -2  11  11        1.33        3.95      1.68 o 
  -1  11  11        9.68       15.17      1.83 o 
   0  11  11        0.06       -1.33      1.33 o 
   1  11  11       29.04       31.69      2.24 o 
   2  11  11       56.05       57.23      2.89 o 
   3  11  11       55.79       61.02      2.95 o 
   4  11  11       16.76       19.37      2.20 o 
   5  11  11        0.36       -0.75      1.73 o 
   6  11  11       15.10       17.79      2.30 o 
   7  11  11       27.29       27.07      2.60 o 
  -7  12  11        0.90       -1.37      1.90 o 
  -6  12  11        3.78        3.83      2.26 o 
  -5  12  11        1.71        0.51      1.78 o 
  -4  12  11       54.67       67.72      3.14 o 
  -3  12  11        8.76       13.63      2.00 o 
  -2  12  11       84.87       92.98      3.36 o 
  -1  12  11        1.34       -0.45      1.62 o 
   0  12  11      101.90      108.58      3.56 o 
   1  12  11        5.71        7.68      2.09 o 
   2  12  11        0.22       -0.42      1.75 o 
   3  12  11       19.37       15.60      2.18 o 
   4  12  11        4.51        9.81      2.14 o 
   5  12  11        0.32        0.46      1.86 o 
   6  12  11        1.20        0.77      2.00 o 
  -6  13  11       42.77       44.69      2.75 o 
  -5  13  11       21.46       20.16      2.29 o 
  -4  13  11        1.40        1.09      2.26 o 
  -3  13  11        0.70        0.91      1.79 o 
  -2  13  11        0.80       -0.59      1.71 o 
  -1  13  11       18.43       17.12      2.63 o 
   0  13  11      139.12      150.24      5.08 o 
   1  13  11       23.70       30.58      2.47 o 
   2  13  11        2.05        0.02      1.90 o 
   3  13  11        3.63        0.51      1.86 o 
   4  13  11        2.20       -0.24      2.04 o 
   5  13  11       10.00       17.88      2.48 o 
  -4  14  11       40.14       44.10      2.82 o 
  -3  14  11        0.05        0.11      1.79 o 
  -2  14  11       25.49       17.62      2.87 o 
  -1  14  11       11.85       13.32      2.82 o 
   0  14  11       49.77       50.03      3.59 o 
   1  14  11       22.97       31.09      2.61 o 
   2  14  11        7.26        4.83      2.17 o 
   3  14  11        2.53       -0.53      2.09 o 
 -12   0  12        7.42       10.65      3.08 o 
 -11   0  12       10.51        7.39      3.30 o 
 -10   0  12       52.13       65.11      4.69 o 
  -9   0  12       70.83       63.97      4.56 o 
  -8   0  12        5.10        2.46      2.48 o 
  -7   0  12       39.86       47.10      3.87 o 
  -6   0  12      113.31      104.37      4.55 o 
  -5   0  12       76.56       66.43      5.42 o 
  -3   0  12        6.50        0.88      1.62 o 
  -2   0  12       30.60       29.27      1.87 o 
  -1   0  12      383.74      384.71      5.51 o 
   0   0  12       49.18       45.04      2.23 o 
   1   0  12      285.08      289.10      4.75 o 
   2   0  12     1630.21     1718.44     19.35 o 
   3   0  12      938.34      947.81     11.16 o 
   4   0  12     1965.33     2026.54     19.62 o 
   5   0  12       26.96       19.93      1.93 o 
   6   0  12      233.75      251.80      6.02 o 
   7   0  12      443.17      454.25      9.20 o 
   8   0  12      197.16      190.96      6.17 o 
   9   0  12      119.07      113.51      5.64 o 
  10   0  12       17.66       12.56      5.72 o 
  11   0  12       15.38        8.88     12.71 o 
 -12   1  12        1.95        2.36      2.15 o 
 -11   1  12        5.54        9.84      2.23 o 
 -10   1  12        0.78       -0.87      1.80 o 
  -9   1  12        0.17       -0.74      1.61 o 
  -8   1  12       22.59       22.83      2.17 o 
  -7   1  12       19.77       17.31      2.02 o 
  -6   1  12        7.34        6.51      1.65 o 
  -5   1  12       72.81       61.54      2.07 o 
  -4   1  12        5.43        3.79      0.88 o 
  -3   1  12        6.44        5.95      0.88 o 
  -2   1  12       27.82       23.67      1.24 o 
  -1   1  12        7.86        5.90      0.92 o 
   0   1  12       17.23       21.62      1.15 o 
   1   1  12      233.77      240.34      3.07 o 
   2   1  12      846.48      861.75      6.98 o 
   3   1  12     1156.44     1187.02      8.95 o 
   4   1  12      339.60      359.44      4.07 o 
   5   1  12        2.56       -0.24      1.11 o 
   6   1  12        2.54        0.48      1.15 o 
   7   1  12       21.52       27.30      1.85 o 
   8   1  12        3.27        2.37      2.02 o 
   9   1  12       29.79       21.74      2.49 o 
  10   1  12       48.82       55.46      3.44 o 
  11   1  12        4.37        0.73      4.04 o 
 -12   2  12       11.56       12.04      2.34 o 
 -11   2  12        0.28       -1.22      1.99 o 
 -10   2  12        0.34       -0.22      1.74 o 
  -9   2  12        6.26        6.71      1.86 o 
  -8   2  12       59.53       62.71      3.00 o 
  -7   2  12        1.82        0.81      1.49 o 
  -6   2  12       12.25        5.53      1.25 o 
  -5   2  12        0.01       -1.08      1.08 o 
  -4   2  12      152.68      119.28      3.64 o 
  -3   2  12       39.81       26.98      1.32 o 
  -2   2  12        2.30        4.05      0.88 o 
  -1   2  12        1.41        1.77      1.33 o 
   0   2  12        1.32        3.28      0.93 o 
   1   2  12      108.17      111.06      2.28 o 
   2   2  12      738.22      735.75      6.22 o 
   3   2  12      344.65      338.75      3.96 o 
   4   2  12       68.48       63.35      2.13 o 
   5   2  12       25.68       23.44      1.44 o 
   6   2  12      338.49      358.49      5.25 o 
   7   2  12        9.66        6.90      1.54 o 
   8   2  12        2.17       -0.68      1.52 o 
   9   2  12        4.27        2.41      2.05 o 
  10   2  12       35.26       26.84      3.02 o 
  11   2  12        7.01       -0.73      5.63 o 
 -12   3  12        0.86       -1.09      2.84 o 
 -11   3  12       14.53       11.48      2.31 o 
 -10   3  12       12.61       16.88      2.23 o 
  -9   3  12        2.75        1.60      1.81 o 
  -8   3  12       42.90       48.07      2.79 o 
  -7   3  12        3.50        4.73      1.72 o 
  -6   3  12        2.53        2.19      1.23 o 
  -5   3  12       14.41        7.71      1.32 o 
  -4   3  12        7.12        5.06      1.24 o 
  -3   3  12       63.17       75.40      1.87 o 
  -2   3  12       91.77       97.43      2.08 o 
  -1   3  12      143.76      120.92      2.21 o 
   0   3  12      421.20      431.76      4.30 o 
   1   3  12       37.36       44.17      1.82 o 
   2   3  12      439.03      424.54      4.40 o 
   3   3  12      105.43      106.67      2.33 o 
   4   3  12        8.12        7.27      1.20 o 
   5   3  12      365.89      376.81      4.77 o 
   6   3  12      164.18      178.33      3.46 o 
   7   3  12       41.53       36.05      2.15 o 
   8   3  12        7.21        7.45      1.77 o 
   9   3  12      103.16      112.18      4.40 o 
  10   3  12       20.60       16.37      2.73 o 
  11   3  12        1.59       -2.72      5.08 o 
 -12   4  12       16.74       21.47      2.64 o 
 -11   4  12        6.56        4.36      2.08 o 
 -10   4  12       39.76       44.47      2.87 o 
  -9   4  12        1.82        3.32      1.78 o 
  -8   4  12        4.42        4.08      1.81 o 
  -7   4  12        0.34       -1.23      1.23 o 
  -6   4  12        2.18       -1.25      1.25 o 
  -5   4  12        1.68       -1.17      1.17 o 
  -4   4  12       20.99       18.77      1.62 o 
  -3   4  12       12.40       16.44      1.24 o 
  -2   4  12        4.50        2.01      0.90 o 
  -1   4  12       72.80       78.43      1.98 o 
   0   4  12      590.71      600.55      5.39 o 
   1   4  12      219.44      220.92      3.09 o 
   2   4  12      279.53      263.85      3.34 o 
   3   4  12      127.47      142.50      2.76 o 
   4   4  12        4.61        4.23      1.21 o 
   5   4  12      423.81      426.97      5.80 o 
   6   4  12       44.25       53.19      2.68 o 
   7   4  12        0.15       -1.58      1.58 o 
   8   4  12       21.95       17.11      2.03 o 
   9   4  12       34.02       31.93      2.32 o 
  10   4  12        0.42       -2.56      3.23 o 
 -11   5  12        6.69       10.20      2.23 o 
 -10   5  12        0.45        1.47      1.91 o 
  -9   5  12       80.11       72.35      4.57 o 
  -8   5  12        4.37        4.00      1.85 o 
  -7   5  12       53.90       60.59      2.52 o 
  -6   5  12      119.30      108.56      2.87 o 
  -5   5  12        6.46        6.61      1.37 o 
  -4   5  12       99.14       87.83      2.58 o 
  -3   5  12       77.00       74.80      2.38 o 
  -2   5  12        8.99        6.53      1.04 o 
  -1   5  12       18.81       13.23      1.94 o 
   0   5  12      214.45      215.55      3.34 o 
   1   5  12      629.20      651.01      7.82 o 
   2   5  12       18.19       18.90      1.48 o 
   3   5  12        3.15        3.08      1.18 o 
   4   5  12        5.40        5.67      1.51 o 
   5   5  12       73.26       72.44      3.84 o 
   6   5  12        2.88        0.26      1.54 o 
   7   5  12       50.31       55.25      2.84 o 
   8   5  12       17.15       19.13      2.09 o 
   9   5  12       14.65       20.96      2.23 o 
  10   5  12        3.45        0.75      2.56 o 
 -11   6  12        8.36       10.56      2.29 o 
 -10   6  12       11.61       10.36      2.20 o 
  -9   6  12        6.33        6.70      2.05 o 
  -8   6  12        1.10        0.02      1.50 o 
  -7   6  12        1.81        2.10      1.42 o 
  -6   6  12        4.22        5.80      1.47 o 
  -5   6  12       36.83       31.31      2.03 o 
  -4   6  12        0.98       -1.55      1.55 o 
  -3   6  12        0.05       -1.29      1.29 o 
  -2   6  12       22.15       24.74      1.48 o 
  -1   6  12       19.16       20.70      1.93 o 
   0   6  12       10.07       10.00      1.37 o 
   1   6  12       93.30       92.69      2.48 o 
   2   6  12      226.88      228.45      3.44 o 
   3   6  12       25.06       28.78      1.95 o 
   4   6  12        0.45       -1.29      1.47 o 
   5   6  12       64.07       60.19      2.74 o 
   6   6  12        3.67        0.41      1.60 o 
   7   6  12        8.43        9.67      1.90 o 
   8   6  12       24.59       22.66      2.24 o 
   9   6  12       14.51        5.56      1.98 o 
  10   6  12       17.07       17.45      2.37 o 
 -11   7  12        4.48       13.09      4.94 o 
 -10   7  12        2.89        4.39      2.23 o 
  -9   7  12        5.60        7.64      1.99 o 
  -8   7  12       32.40       36.57      2.16 o 
  -7   7  12        2.70        1.78      1.61 o 
  -6   7  12        7.17        4.16      1.67 o 
  -5   7  12       66.21       76.43      2.93 o 
  -4   7  12        4.20        6.19      1.59 o 
  -3   7  12      202.97      214.87      4.06 o 
  -2   7  12      168.47      145.78      3.39 o 
  -1   7  12       12.36       12.19      1.38 o 
   0   7  12       11.47       15.31      2.09 o 
   1   7  12       14.64       18.39      1.46 o 
   2   7  12       81.96       79.06      2.37 o 
   3   7  12       44.21       45.14      2.63 o 
   4   7  12       17.48       14.46      1.79 o 
   5   7  12       57.62       62.46      2.90 o 
   6   7  12       15.64        8.20      1.82 o 
   7   7  12       23.28       24.06      2.17 o 
   8   7  12       25.77       27.85      2.43 o 
   9   7  12        4.75        2.67      2.01 o 
 -10   8  12        3.01       -0.91      2.17 o 
  -9   8  12        3.97        3.03      2.24 o 
  -8   8  12       10.95       10.93      1.99 o 
  -7   8  12       30.91       28.29      2.19 o 
  -6   8  12       14.46       12.86      1.91 o 
  -5   8  12       11.78       15.62      1.85 o 
  -4   8  12       34.55       32.55      2.14 o 
  -3   8  12        0.95       -1.88      1.88 o 
  -2   8  12        0.50       -1.37      1.37 o 
  -1   8  12       13.87       10.70      1.42 o 
   0   8  12       14.79       12.73      1.41 o 
   1   8  12      148.67      142.27      2.98 o 
   2   8  12       13.66       17.01      2.03 o 
   3   8  12       22.77       21.00      1.90 o 
   4   8  12        0.22        0.23      1.55 o 
   5   8  12       74.45       75.84      3.13 o 
   6   8  12        2.92        1.22      1.73 o 
   7   8  12       76.59       73.46      3.33 o 
   8   8  12       41.89       45.64      2.79 o 
   9   8  12       27.27       31.12      2.71 o 
  -9   9  12        3.02        3.86      1.94 o 
  -8   9  12        0.01       -1.60      1.72 o 
  -7   9  12        0.14       -1.65      1.65 o 
  -6   9  12        0.19       -1.52      1.52 o 
  -5   9  12        0.87        1.31      1.69 o 
  -4   9  12       66.34       70.56      2.99 o 
  -3   9  12       11.14       11.47      2.51 o 
  -2   9  12      150.71      173.34      3.92 o 
  -1   9  12        3.45        4.31      1.33 o 
   0   9  12       36.95       34.08      1.87 o 
   1   9  12       51.04       55.10      2.67 o 
   2   9  12       49.40       57.88      2.77 o 
   3   9  12       15.02       15.84      1.96 o 
   4   9  12       24.59       24.63      2.10 o 
   5   9  12       15.45       20.52      2.07 o 
   6   9  12       67.20       75.64      3.27 o 
   7   9  12       46.60       45.84      3.51 o 
   8   9  12        3.30        2.07      2.17 o 
  -9  10  12       11.63        8.77      2.59 o 
  -8  10  12        0.10       -0.70      1.88 o 
  -7  10  12        2.13       -0.59      1.84 o 
  -6  10  12        4.49        6.32      1.86 o 
  -5  10  12       17.84       14.70      2.05 o 
  -4  10  12       61.25       62.72      3.07 o 
  -3  10  12       40.93       30.95      2.23 o 
  -2  10  12       33.84       34.09      2.21 o 
  -1  10  12      198.99      198.25      6.85 o 
   0  10  12       20.48       19.53      1.71 o 
   1  10  12       17.10       23.25      2.10 o 
   2  10  12        0.16       -1.58      1.65 o 
   3  10  12        4.61        4.54      1.77 o 
   4  10  12        0.31       -1.67      1.67 o 
   5  10  12       10.48        5.44      1.91 o 
   6  10  12       10.11       10.62      2.18 o 
   7  10  12        3.04        3.73      1.93 o 
  -8  11  12        4.47        3.93      2.13 o 
  -7  11  12        6.89        7.29      2.11 o 
  -6  11  12       10.57       13.46      2.14 o 
  -5  11  12        1.90        0.23      1.81 o 
  -4  11  12       11.51       13.81      2.06 o 
  -3  11  12       25.93       26.46      2.22 o 
  -2  11  12       25.46       34.43      2.34 o 
  -1  11  12       21.48       15.42      1.94 o 
   0  11  12       18.92       16.12      1.93 o 
   1  11  12       75.33       77.51      3.27 o 
   2  11  12       20.36       17.71      2.15 o 
   3  11  12        0.62       -0.98      1.81 o 
   4  11  12        0.53       -1.29      1.86 o 
   5  11  12       25.51       20.14      2.35 o 
   6  11  12        7.63        9.82      2.17 o 
  -6  12  12       23.56       24.31      2.47 o 
  -5  12  12        6.27        6.09      2.01 o 
  -4  12  12        7.44        9.63      2.03 o 
  -3  12  12        8.57        9.04      1.98 o 
  -2  12  12        0.54       -0.74      1.72 o 
  -1  12  12       57.21       63.05      3.84 o 
   0  12  12       74.70       86.74      4.23 o 
   1  12  12       52.43       59.14      3.82 o 
   2  12  12        2.48        3.67      1.92 o 
   3  12  12       38.72       37.78      2.65 o 
   4  12  12       25.84       28.63      2.57 o 
   5  12  12        0.03       -1.76      1.98 o 
  -5  13  12       41.61       46.38      2.86 o 
  -4  13  12        0.02       -1.79      1.79 o 
  -3  13  12        7.93        7.38      2.04 o 
  -2  13  12        9.22        2.54      1.84 o 
  -1  13  12        5.38        4.12      2.50 o 
   0  13  12       12.89       22.73      2.87 o 
   1  13  12       61.15       71.99      4.44 o 
   2  13  12       25.91       22.68      2.40 o 
   3  13  12        0.32       -1.96      1.98 o 
   4  13  12        3.79        4.69      3.40 o 
  -1  14  12       12.07       15.36      2.78 o 
   0  14  12       39.25       44.17      3.97 o 
 -11   1  13        8.82        8.99      2.13 o 
 -10   1  13        5.73        4.16      2.02 o 
  -9   1  13       25.72       27.01      2.40 o 
  -8   1  13        6.55        8.83      1.96 o 
  -7   1  13        1.45        0.76      1.54 o 
  -6   1  13       44.33       35.91      2.28 o 
  -5   1  13       19.29       11.55      1.74 o 
  -4   1  13        0.47        0.43      1.08 o 
  -3   1  13       11.90        9.33      1.04 o 
  -2   1  13      253.63      208.61      2.87 o 
  -1   1  13       37.98       33.41      1.49 o 
   0   1  13       78.31       68.37      1.93 o 
   1   1  13      513.84      499.86      4.85 o 
   2   1  13       33.63       34.02      2.87 o 
   3   1  13      108.36      116.09      2.78 o 
   4   1  13        7.19        9.75      1.28 o 
   5   1  13      109.61      111.38      2.46 o 
   6   1  13       22.43       24.05      1.79 o 
   7   1  13       11.66        7.16      1.90 o 
   8   1  13       54.23       57.11      3.06 o 
   9   1  13        2.48       -3.25      3.25 o 
  10   1  13        8.44        3.38      4.26 o 
 -11   2  13        5.97        5.56      2.05 o 
 -10   2  13        0.01       -1.89      1.95 o 
  -9   2  13        0.88       -1.71      1.73 o 
  -8   2  13       35.17       31.34      2.47 o 
  -7   2  13       21.93       18.06      2.04 o 
  -6   2  13        1.82       -0.61      1.59 o 
  -5   2  13      120.83      105.69      2.57 o 
  -4   2  13       35.92       21.24      1.48 o 
  -3   2  13       10.51        6.55      1.01 o 
  -2   2  13        2.82        2.96      0.98 o 
  -1   2  13      128.00      107.68      2.21 o 
   0   2  13      203.10      179.49      2.76 o 
   1   2  13       29.99       34.20      1.53 o 
   2   2  13       54.92       49.30      1.91 o 
   3   2  13      374.79      368.37      4.16 o 
   4   2  13       70.47       66.13      2.54 o 
   5   2  13        6.02        6.13      1.20 o 
   6   2  13        3.25        3.12      1.40 o 
   7   2  13       18.06       16.32      1.72 o 
   8   2  13       35.99       33.33      2.80 o 
   9   2  13        3.63        1.45      5.27 o 
  10   2  13       10.07        8.71      2.93 o 
 -11   3  13        9.87        5.15      2.26 o 
 -10   3  13        9.44        8.63      2.14 o 
  -9   3  13        5.86        2.79      1.91 o 
  -8   3  13       28.56       30.87      2.49 o 
  -7   3  13        7.83       14.63      2.17 o 
  -6   3  13       34.72       26.12      1.71 o 
  -5   3  13       11.49        8.20      1.36 o 
  -4   3  13       36.07       40.89      1.98 o 
  -3   3  13       80.38       68.63      2.28 o 
  -2   3  13       75.49       78.23      1.99 o 
  -1   3  13        3.46        3.18      0.99 o 
   0   3  13       17.36       18.94      1.29 o 
   1   3  13      184.30      177.96      3.04 o 
   2   3  13        6.60        5.03      1.10 o 
   3   3  13      588.36      614.41      6.79 o 
   4   3  13       40.92       57.74      2.27 o 
   5   3  13      171.63      190.39      3.96 o 
   6   3  13      104.61      109.60      3.26 o 
   7   3  13        5.01        3.21      1.63 o 
   8   3  13        2.39        3.29      1.81 o 
   9   3  13       65.46       65.93      3.97 o 
  10   3  13        3.75       -3.20      4.30 o 
 -11   4  13        0.00       -0.48      2.17 o 
 -10   4  13        0.63       -0.75      1.99 o 
  -9   4  13       12.47       12.16      2.22 o 
  -8   4  13        0.39        0.35      1.72 o 
  -7   4  13       34.77       28.84      2.31 o 
  -6   4  13        3.74        1.99      1.36 o 
  -5   4  13        7.37        6.83      1.38 o 
  -4   4  13        1.84        0.55      1.21 o 
  -3   4  13        1.82       -0.99      1.11 o 
  -2   4  13        5.23        3.97      1.02 o 
  -1   4  13       41.98       39.18      1.68 o 
   0   4  13      320.75      319.68      4.08 o 
   1   4  13       35.19       34.17      1.73 o 
   2   4  13      114.11      115.72      2.61 o 
   3   4  13       16.92       17.78      1.50 o 
   4   4  13      174.20      171.27      4.16 o 
   5   4  13        4.11        4.36      1.69 o 
   6   4  13        0.08        0.05      1.55 o 
   7   4  13        3.62        3.97      1.77 o 
   8   4  13       17.14       17.28      2.08 o 
   9   4  13        7.74        9.70      2.60 o 
  10   4  13        2.03        0.11      3.43 o 
 -11   5  13        0.17       -0.85      2.04 o 
 -10   5  13        5.50        4.09      2.13 o 
  -9   5  13        1.66       -0.40      1.85 o 
  -8   5  13        0.14        0.32      1.78 o 
  -7   5  13        0.69        0.22      1.76 o 
  -6   5  13       35.08       32.08      1.89 o 
  -5   5  13        0.09       -0.58      1.28 o 
  -4   5  13       59.27       52.47      2.30 o 
  -3   5  13        5.21        4.50      1.28 o 
  -2   5  13       13.01       14.53      1.33 o 
  -1   5  13       45.26       40.34      1.93 o 
   0   5  13        0.15       -0.04      1.10 o 
   1   5  13       21.31       14.32      1.87 o 
   2   5  13       92.38       99.38      2.53 o 
   3   5  13        1.98        1.64      1.20 o 
   4   5  13      144.51      139.96      3.54 o 
   5   5  13       10.86       12.36      1.76 o 
   6   5  13        0.09       -1.03      1.53 o 
   7   5  13       10.19        7.54      1.86 o 
   8   5  13        6.37        4.26      1.92 o 
   9   5  13        1.64       -0.40      1.91 o 
 -10   6  13        0.37       -1.02      2.16 o 
  -9   6  13        5.19        5.72      2.12 o 
  -8   6  13        4.87        3.08      1.91 o 
  -7   6  13        0.43       -0.79      1.46 o 
  -6   6  13        0.20        0.45      1.43 o 
  -5   6  13        9.11        6.83      1.64 o 
  -4   6  13       12.48       10.76      1.67 o 
  -3   6  13      137.67      131.33      3.92 o 
  -2   6  13        0.03       -1.49      1.49 o 
  -1   6  13       50.89       52.15      2.14 o 
   0   6  13        9.44        8.30      1.32 o 
   1   6  13       67.03       65.00      2.40 o 
   2   6  13       51.87       55.95      2.20 o 
   3   6  13       18.74       18.62      1.87 o 
   4   6  13      107.72      104.23      3.26 o 
   5   6  13        3.11        1.51      1.59 o 
   6   6  13        4.78        4.27      1.75 o 
   7   6  13        0.04       -0.12      1.73 o 
   8   6  13       43.01       46.61      2.78 o 
   9   6  13        7.62        5.03      2.10 o 
 -10   7  13        0.20        0.08      2.31 o 
  -9   7  13        6.70        3.51      2.29 o 
  -8   7  13        3.91        3.40      2.15 o 
  -7   7  13       16.25        7.49      1.89 o 
  -6   7  13       12.14       12.33      1.91 o 
  -5   7  13       30.20       36.63      2.30 o 
  -4   7  13        4.99        3.04      1.60 o 
  -3   7  13       48.78       44.83      2.54 o 
  -2   7  13        0.16       -1.40      1.40 o 
  -1   7  13        0.91       -0.50      1.18 o 
   0   7  13        0.77       -0.12      1.21 o 
   1   7  13       84.90       98.25      2.68 o 
   2   7  13       42.73       46.96      2.51 o 
   3   7  13        0.21       -0.64      1.50 o 
   4   7  13       28.52       26.51      2.08 o 
   5   7  13        0.23        0.01      1.64 o 
   6   7  13        4.55        4.52      1.74 o 
   7   7  13       29.85       32.99      2.43 o 
   8   7  13       11.34        9.00      2.09 o 
   9   7  13        1.30        1.44      2.13 o 
  -9   8  13        0.42        0.56      2.28 o 
  -8   8  13        1.38       -0.62      1.80 o 
  -7   8  13       29.71       25.62      2.27 o 
  -6   8  13        1.83       -1.58      1.68 o 
  -5   8  13        0.11       -0.89      1.52 o 
  -4   8  13       40.51       30.90      2.19 o 
  -3   8  13       11.29       14.65      1.86 o 
  -2   8  13      102.73      100.07      3.16 o 
  -1   8  13       19.63       22.87      1.94 o 
   0   8  13       22.28       28.24      1.74 o 
   1   8  13       61.99       69.90      4.26 o 
   2   8  13        0.55       -0.25      1.89 o 
   3   8  13        9.68        7.29      1.71 o 
   4   8  13       36.68       39.58      2.36 o 
   5   8  13        0.37       -1.54      1.60 o 
   6   8  13        0.49       -1.59      1.73 o 
   7   8  13        3.32        1.82      1.84 o 
   8   8  13       28.20       34.83      2.74 o 
  -8   9  13        0.04       -1.72      1.72 o 
  -7   9  13       14.39       13.40      2.14 o 
  -6   9  13       40.99       36.91      2.46 o 
  -5   9  13       30.98       23.72      2.17 o 
  -4   9  13        6.34        4.08      1.68 o 
  -3   9  13        0.18       -1.59      1.59 o 
  -2   9  13        5.05        4.00      1.69 o 
  -1   9  13       70.62       74.48      2.98 o 
   0   9  13        2.01        0.15      1.51 o 
   1   9  13       42.35       46.50      2.59 o 
   2   9  13       11.52       14.26      1.93 o 
   3   9  13        0.75       -0.58      1.72 o 
   4   9  13       41.88       38.97      2.48 o 
   5   9  13        0.16       -1.79      1.79 o 
   6   9  13       17.81       15.15      2.17 o 
   7   9  13        0.01       -1.93      1.95 o 
  -8  10  13        0.25       -2.02      2.02 o 
  -7  10  13        2.78        5.27      1.94 o 
  -6  10  13        5.50        7.92      2.00 o 
  -5  10  13       14.08       13.49      2.06 o 
  -4  10  13       14.43       12.32      1.94 o 
  -3  10  13        1.85       -1.56      1.56 o 
  -2  10  13       27.97       31.38      2.21 o 
  -1  10  13        8.87       10.12      2.07 o 
   0  10  13       41.95       43.88      3.02 o 
   1  10  13       14.15       15.61      2.08 o 
   2  10  13       96.40      103.30      4.11 o 
   3  10  13       54.60       58.42      3.02 o 
   4  10  13       53.32       57.47      3.06 o 
   5  10  13        0.40       -0.72      1.83 o 
   6  10  13        5.30        2.51      2.22 o 
  -6  11  13        7.49        7.29      2.09 o 
  -5  11  13       26.62       30.88      2.44 o 
  -4  11  13        2.02       -1.82      1.82 o 
  -3  11  13       22.69       15.08      2.06 o 
  -2  11  13       21.98       19.06      2.15 o 
  -1  11  13        0.28       -1.34      2.37 o 
   0  11  13        2.59        3.37      2.32 o 
   1  11  13       54.58       57.37      3.17 o 
   2  11  13       70.10       88.80      3.87 o 
   3  11  13        5.22        5.70      2.04 o 
   4  11  13        9.73       11.91      2.24 o 
   5  11  13        0.43       -0.26      2.03 o 
  -5  12  13        2.73        1.34      2.02 o 
  -4  12  13       16.17       14.74      2.27 o 
  -3  12  13        8.05        4.49      1.91 o 
  -2  12  13        0.03       -1.76      1.76 o 
  -1  12  13        2.04        2.32      2.34 o 
   0  12  13        0.68        1.26      2.37 o 
   1  12  13       31.07       31.14      3.05 o 
   2  12  13       18.60       26.34      2.49 o 
   3  12  13        4.96        4.56      2.10 o 
   4  12  13        0.00        1.00      2.19 o 
  -2  13  13        1.98       -2.35      2.35 o 
  -1  13  13        3.50        3.23      2.48 o 
   0  13  13        8.44       10.14      2.74 o 
   1  13  13       15.87       20.34      2.90 o 
 -11   0  14        0.49       -0.12      3.18 o 
 -10   0  14       87.43      110.32      6.01 o 
  -9   0  14      166.79      192.35      6.89 o 
  -8   0  14       42.12       48.31      5.48 o 
  -7   0  14        0.46        1.34      2.49 o 
  -6   0  14        0.00       -2.29      2.29 o 
  -5   0  14       15.76       15.61      2.67 o 
  -4   0  14       50.81       54.95      3.80 o 
  -3   0  14       20.67       11.92      1.96 o 
  -2   0  14       12.58        4.32      1.53 o 
  -1   0  14       13.68       10.17      1.63 o 
   0   0  14       76.51       71.79      2.83 o 
   1   0  14        8.05        8.53      1.62 o 
   2   0  14       72.66       74.72      3.02 o 
   3   0  14       32.66       29.27      2.06 o 
   4   0  14       60.97       66.97      3.44 o 
   5   0  14      234.87      233.92      4.89 o 
   6   0  14        2.33        0.03      2.33 o 
   7   0  14       42.67       30.22      3.30 o 
   8   0  14        6.39        2.77      4.96 o 
   9   0  14       14.99        3.85     10.08 o 
 -11   1  14        5.14        4.33      2.32 o 
 -10   1  14        7.90       13.95      2.41 o 
  -9   1  14        1.39        5.37      2.21 o 
  -8   1  14       20.50       23.78      2.33 o 
  -7   1  14        0.75       -1.21      1.67 o 
  -6   1  14       21.73       24.48      2.21 o 
  -5   1  14       21.77       19.71      1.96 o 
  -4   1  14       36.39       23.76      1.71 o 
  -3   1  14       72.99       54.40      1.85 o 
  -2   1  14      162.29      141.42      2.53 o 
  -1   1  14        0.01       -0.24      0.98 o 
   0   1  14       41.77       45.45      1.77 o 
   1   1  14       51.45       50.77      1.89 o 
   2   1  14       21.61       16.99      1.40 o 
   3   1  14        2.19        1.74      1.10 o 
   4   1  14        0.07        3.34      1.16 o 
   5   1  14       13.07       17.60      1.42 o 
   6   1  14       12.22       11.76      1.63 o 
   7   1  14        2.30        1.29      1.93 o 
   8   1  14       47.08       46.87      3.23 o 
   9   1  14        5.56        2.44      5.05 o 
 -11   2  14        8.84        8.42      2.44 o 
 -10   2  14        0.85        1.04      2.14 o 
  -9   2  14       11.81        9.42      2.28 o 
  -8   2  14       75.54       89.83      3.78 o 
  -7   2  14        0.91       -0.61      1.69 o 
  -6   2  14       10.28        5.69      1.82 o 
  -5   2  14       45.03       33.43      2.35 o 
  -4   2  14       42.23       39.40      1.96 o 
  -3   2  14       35.56       21.85      1.56 o 
  -2   2  14       17.79       20.63      1.32 o 
  -1   2  14       52.78       43.99      1.80 o 
   0   2  14       28.98       28.72      1.41 o 
   1   2  14       10.09       11.21      1.21 o 
   2   2  14        8.97        7.72      1.26 o 
   3   2  14        0.00        0.99      1.10 o 
   4   2  14      289.37      292.60      3.77 o 
   5   2  14        0.13        0.38      1.51 o 
   6   2  14       33.26       25.84      1.97 o 
   7   2  14       33.66       37.33      2.84 o 
   8   2  14        1.05       -0.22      2.34 o 
   9   2  14        8.08        6.49      2.73 o 
 -10   3  14        1.03       -0.60      2.05 o 
  -9   3  14        3.47        6.75      2.06 o 
  -8   3  14       56.08       62.76      3.39 o 
  -7   3  14        9.47       12.67      2.05 o 
  -6   3  14        0.05       -1.35      1.58 o 
  -5   3  14        7.85        4.37      1.31 o 
  -4   3  14        5.62        1.56      1.26 o 
  -3   3  14       37.90       32.29      1.74 o 
  -2   3  14        8.26        6.98      1.16 o 
  -1   3  14        5.08        8.15      1.15 o 
   0   3  14        3.21        2.08      1.06 o 
   1   3  14        2.70        1.84      1.18 o 
   2   3  14        0.18        0.10      1.17 o 
   3   3  14       28.87       31.85      1.71 o 
   4   3  14       35.34       43.40      2.32 o 
   5   3  14        1.35        0.65      1.53 o 
   6   3  14        8.32        4.50      1.67 o 
   7   3  14       47.25       52.80      2.75 o 
   8   3  14        0.02        1.67      2.89 o 
   9   3  14        1.53       -0.94      3.00 o 
 -10   4  14        0.78       -0.87      2.04 o 
  -9   4  14       25.10       24.66      2.64 o 
  -8   4  14       36.85       55.37      3.25 o 
  -7   4  14       18.48       19.98      2.26 o 
  -6   4  14       27.49       21.24      2.17 o 
  -5   4  14       89.75       97.12      2.77 o 
  -4   4  14        0.58        2.01      1.31 o 
  -3   4  14       97.99      104.23      2.75 o 
  -2   4  14        7.62        6.07      1.47 o 
  -1   4  14      168.77      161.83      3.02 o 
   0   4  14        0.48       -0.82      1.30 o 
   1   4  14       26.02       25.33      1.56 o 
   2   4  14        8.56        4.97      1.30 o 
   3   4  14       26.30       21.62      1.59 o 
   4   4  14       10.99       16.01      1.85 o 
   5   4  14        8.94       10.45      1.80 o 
   6   4  14        2.54        4.40      1.67 o 
   7   4  14        0.01        0.66      1.67 o 
   8   4  14        0.38        0.62      1.82 o 
   9   4  14       17.26       19.58      3.08 o 
 -10   5  14        2.18       -1.40      2.63 o 
  -9   5  14        0.02       -1.94      1.98 o 
  -8   5  14       28.94       23.55      2.46 o 
  -7   5  14       50.15       48.84      2.88 o 
  -6   5  14       41.73       35.19      2.03 o 
  -5   5  14       14.02       15.67      1.79 o 
  -4   5  14       16.30       18.00      1.80 o 
  -3   5  14        0.60        1.74      1.51 o 
  -2   5  14        4.37       -0.92      1.41 o 
  -1   5  14       28.62       25.09      1.56 o 
   0   5  14        0.00       -1.16      1.16 o 
   1   5  14        0.12       -0.13      1.19 o 
   2   5  14      115.76      122.69      2.82 o 
   3   5  14       10.20       12.73      1.77 o 
   4   5  14       55.21       38.75      2.24 o 
   5   5  14        7.74        3.29      1.70 o 
   6   5  14        5.22        2.33      1.81 o 
   7   5  14        0.43       -0.39      1.74 o 
   8   5  14       19.10       25.04      2.46 o 
   9   5  14       59.88       62.41      8.96 o 
  -9   6  14        5.49        7.69      2.51 o 
  -8   6  14        9.10        8.95      2.38 o 
  -7   6  14       25.14       33.26      4.93 o 
  -6   6  14        4.74        6.20      1.70 o 
  -5   6  14        4.55        2.44      1.63 o 
  -4   6  14       90.34       81.74      3.06 o 
  -3   6  14        3.48        4.94      1.56 o 
  -2   6  14       40.49       36.19      2.11 o 
  -1   6  14        8.95        8.66      1.34 o 
   0   6  14       36.48       28.64      1.81 o 
   1   6  14        1.89        3.82      1.29 o 
   2   6  14        1.07        2.24      1.69 o 
   3   6  14       96.73      101.76      3.28 o 
   4   6  14        6.30       10.07      1.78 o 
   5   6  14       16.76       17.96      2.05 o 
   6   6  14        4.85        6.52      1.85 o 
   7   6  14        0.29       -0.74      1.92 o 
   8   6  14        7.09        6.93      2.14 o 
  -9   7  14        0.06        0.57      2.36 o 
  -8   7  14        1.31       -1.25      2.20 o 
  -7   7  14        1.68        0.31      1.75 o 
  -6   7  14        1.46        1.11      2.35 o 
  -5   7  14       17.70       20.02      2.11 o 
  -4   7  14        4.14        1.41      1.56 o 
  -3   7  14       23.34       27.46      2.10 o 
  -2   7  14        0.08       -0.08      1.51 o 
  -1   7  14        0.56       -0.12      1.46 o 
   0   7  14        0.29        0.45      1.26 o 
   1   7  14        5.61        5.69      1.43 o 
   2   7  14        0.01        1.88      1.72 o 
   3   7  14       29.38       30.52      2.22 o 
   4   7  14        8.51        7.54      1.86 o 
   5   7  14       26.96       25.37      2.29 o 
   6   7  14        0.87       -0.82      1.79 o 
   7   7  14       28.32       32.95      2.61 o 
   8   7  14       41.17       49.80      3.13 o 
  -8   8  14        0.57       -0.34      2.34 o 
  -7   8  14        1.95        0.05      1.82 o 
  -6   8  14       15.44        9.84      1.98 o 
  -5   8  14       23.36       26.09      2.29 o 
  -4   8  14        7.56        5.74      1.80 o 
  -3   8  14        0.43        1.16      1.61 o 
  -2   8  14        0.01       -1.54      1.54 o 
  -1   8  14       36.51       35.91      2.22 o 
   0   8  14        0.97        0.29      1.36 o 
   1   8  14       68.82       75.54      3.03 o 
   2   8  14       16.53       13.72      1.90 o 
   3   8  14       26.08       21.18      2.14 o 
   4   8  14        0.27        0.33      1.72 o 
   5   8  14       29.91       25.22      2.29 o 
   6   8  14        1.10        0.75      1.96 o 
   7   8  14        1.00        0.98      2.01 o 
  -7   9  14        0.22        1.84      1.95 o 
  -6   9  14        1.04       -1.80      1.80 o 
  -5   9  14        0.90        1.05      1.78 o 
  -4   9  14       10.42        5.17      1.84 o 
  -3   9  14       11.10        9.66      1.86 o 
  -2   9  14        0.30       -1.13      1.64 o 
  -1   9  14       29.51       28.14      2.85 o 
   0   9  14        5.71        3.05      2.05 o 
   1   9  14       52.17       47.37      2.71 o 
   2   9  14        0.07        1.42      1.71 o 
   3   9  14       18.55       23.01      2.22 o 
   4   9  14        3.43        1.66      1.90 o 
   5   9  14        0.17        0.46      1.95 o 
   6   9  14       29.86       32.92      2.57 o 
  -6  10  14        7.26        4.70      2.07 o 
  -5  10  14        9.06        6.11      1.99 o 
  -4  10  14        0.04        0.10      1.80 o 
  -3  10  14        6.40        4.30      1.84 o 
  -2  10  14       14.48       13.65      2.21 o 
  -1  10  14        4.57        5.69      1.88 o 
   0  10  14       30.43       40.75      3.07 o 
   1  10  14        0.28        0.16      2.12 o 
   2  10  14       28.55       30.59      2.42 o 
   3  10  14        2.07        2.57      1.87 o 
   4  10  14        3.55        2.58      1.96 o 
   5  10  14       15.09       13.37      2.23 o 
  -5  11  14        6.75        0.79      1.93 o 
  -4  11  14        2.86        1.03      1.91 o 
  -3  11  14        2.89        0.27      1.83 o 
  -2  11  14        1.94       -0.94      1.83 o 
  -1  11  14       15.78       15.98      2.76 o 
   0  11  14        4.48        6.39      2.49 o 
   1  11  14       28.00       33.57      3.31 o 
   2  11  14        5.23       10.11      2.19 o 
   3  11  14       16.19       13.30      2.24 o 
   4  11  14        2.83        3.44      2.14 o 
  -3  12  14        3.90        2.62      1.84 o 
  -2  12  14        9.32        4.90      2.36 o 
  -1  12  14        0.78       -1.92      2.36 o 
   0  12  14       17.08       18.35      2.69 o 
   1  12  14        8.80        9.78      2.59 o 
 -10   1  15        0.87       -2.07      2.15 o 
  -9   1  15        4.75        7.16      2.35 o 
  -8   1  15       37.38       49.46      3.08 o 
  -7   1  15        2.47       -1.74      1.78 o 
  -6   1  15        1.74        1.10      1.87 o 
  -5   1  15        2.40       -0.46      1.65 o 
  -4   1  15       43.00       36.01      2.38 o 
  -3   1  15        3.23        2.44      1.28 o 
  -2   1  15      124.31      108.30      2.41 o 
  -1   1  15       12.57       11.16      1.27 o 
   0   1  15        9.67        8.55      1.24 o 
   1   1  15        1.78        0.58      1.09 o 
   2   1  15        0.25       -0.12      1.11 o 
   3   1  15       19.18       18.18      1.40 o 
   4   1  15       33.88       31.20      1.64 o 
   5   1  15        0.81       -0.10      1.43 o 
   6   1  15       17.71       19.86      2.53 o 
   7   1  15        9.70        9.02      2.48 o 
   8   1  15       22.36       24.37      3.05 o 
 -10   2  15        5.47        3.84      2.30 o 
  -9   2  15        8.71       10.01      2.45 o 
  -8   2  15       24.04       25.73      2.73 o 
  -7   2  15       19.93       26.39      2.54 o 
  -6   2  15        0.53       -1.12      1.80 o 
  -5   2  15       34.93       39.15      2.56 o 
  -4   2  15        0.35        0.59      1.25 o 
  -3   2  15       37.16       36.10      1.99 o 
  -2   2  15        0.28       -0.20      1.08 o 
  -1   2  15       81.18       80.02      2.26 o 
   0   2  15       18.80       18.73      1.38 o 
   1   2  15       37.74       41.47      1.98 o 
   2   2  15        3.19        1.68      1.17 o 
   3   2  15        8.38        4.86      1.34 o 
   4   2  15        6.97        8.24      1.65 o 
   5   2  15       10.24       14.29      1.80 o 
   6   2  15        0.02       -0.54      1.71 o 
   7   2  15        0.00       -2.24      2.24 o 
   8   2  15       16.91       20.31      2.96 o 
 -10   3  15        3.92        0.64      2.10 o 
  -9   3  15       12.26       11.96      2.37 o 
  -8   3  15       25.78       28.10      2.75 o 
  -7   3  15       14.69       15.04      2.37 o 
  -6   3  15       32.73       38.69      2.72 o 
  -5   3  15       29.93       23.19      2.22 o 
  -4   3  15        7.92        8.48      1.47 o 
  -3   3  15       16.06       13.43      1.64 o 
  -2   3  15       19.90       14.58      1.52 o 
  -1   3  15       29.63       19.97      1.50 o 
   0   3  15       20.47       19.32      1.53 o 
   1   3  15        0.45        1.78      1.24 o 
   2   3  15        0.44       -0.41      1.26 o 
   3   3  15        0.91        1.98      1.32 o 
   4   3  15        9.04        9.03      1.73 o 
   5   3  15        0.08       -0.46      1.55 o 
   6   3  15        0.00        1.15      1.72 o 
   7   3  15        0.32        0.13      3.29 o 
   8   3  15        0.00       -3.12      3.12 o 
  -9   4  15       12.38       13.56      2.83 o 
  -8   4  15       11.81       15.15      2.49 o 
  -7   4  15        3.36        6.70      2.08 o 
  -6   4  15       11.68        8.52      2.09 o 
  -5   4  15        9.58       15.40      1.66 o 
  -4   4  15        0.82        1.21      1.59 o 
  -3   4  15        0.01        0.56      1.46 o 
  -2   4  15        5.04        2.12      1.42 o 
  -1   4  15        0.65        1.52      1.26 o 
   0   4  15        7.21        6.09      1.36 o 
   1   4  15        0.72        0.60      1.21 o 
   2   4  15        1.11       -0.18      1.33 o 
   3   4  15        2.29        2.91      1.61 o 
   4   4  15       15.95       15.16      1.86 o 
   5   4  15       32.80       27.30      2.31 o 
   6   4  15       11.90       15.10      2.06 o 
   7   4  15       17.00       20.09      2.31 o 
   8   4  15        4.24        0.94      2.47 o 
  -9   5  15        1.47        3.20      2.48 o 
  -8   5  15       22.11       25.18      2.93 o 
  -7   5  15       24.07       24.64      2.82 o 
  -6   5  15        5.42        4.91      2.21 o 
  -5   5  15        7.96        7.22      1.83 o 
  -4   5  15        0.80       -1.17      1.51 o 
  -3   5  15        6.01        4.05      1.63 o 
  -2   5  15        5.64       10.46      1.75 o 
  -1   5  15       78.56       79.71      2.90 o 
   0   5  15        9.49        9.68      1.47 o 
   1   5  15        0.16       -0.90      1.24 o 
   2   5  15        4.83        3.85      1.70 o 
   3   5  15       13.46       11.17      1.77 o 
   4   5  15        6.46        8.32      1.81 o 
   5   5  15       32.10       35.76      2.37 o 
   6   5  15       30.44       32.36      2.41 o 
   7   5  15        4.10        4.23      2.10 o 
  -8   6  15        0.00       -0.49      2.35 o 
  -7   6  15        1.88        3.15      2.39 o 
  -6   6  15       19.95       17.44      2.65 o 
  -5   6  15        5.56        9.03      1.84 o 
  -4   6  15        0.00        0.89      1.64 o 
  -3   6  15       17.01       16.12      1.91 o 
  -2   6  15       31.62       34.89      2.21 o 
  -1   6  15        1.49        4.45      1.59 o 
   0   6  15        1.37        1.26      1.31 o 
   1   6  15        7.71        6.86      1.42 o 
   2   6  15        0.05        0.04      1.52 o 
   3   6  15        1.00        0.55      1.62 o 
   4   6  15        0.01       -0.77      1.62 o 
   5   6  15        4.64        7.25      1.91 o 
   6   6  15       68.60       84.73      3.51 o 
   7   6  15        6.16        6.31      2.19 o 
  -8   7  15        3.31        5.25      2.57 o 
  -7   7  15        5.01        4.88      2.51 o 
  -6   7  15        0.15       -0.44      1.84 o 
  -5   7  15       14.91       15.94      2.10 o 
  -4   7  15       15.43       18.97      2.09 o 
  -3   7  15        1.89        1.61      1.70 o 
  -2   7  15       22.95       29.89      2.20 o 
  -1   7  15       12.24        6.48      1.72 o 
   0   7  15        9.53       12.41      1.85 o 
   1   7  15        0.39       -1.61      1.61 o 
   2   7  15       30.27       33.87      2.34 o 
   3   7  15       21.96       21.29      2.17 o 
   4   7  15        0.17       -1.70      1.70 o 
   5   7  15       25.35       29.82      2.39 o 
   6   7  15        4.18        7.72      2.19 o 
  -7   8  15        2.49        0.51      2.39 o 
  -6   8  15       12.61       13.64      2.83 o 
  -5   8  15       69.98       79.11      3.66 o 
  -4   8  15       23.26       28.76      2.73 o 
  -3   8  15       19.61       23.59      2.18 o 
  -2   8  15        7.57        6.31      1.81 o 
  -1   8  15        0.54       -1.21      1.68 o 
   0   8  15        4.68       -1.08      1.94 o 
   1   8  15       11.37        6.51      2.07 o 
   2   8  15       67.38       83.67      3.27 o 
   3   8  15       26.67       34.07      2.38 o 
   4   8  15        7.57        3.95      1.86 o 
   5   8  15        1.14        0.08      1.94 o 
   6   8  15       12.07       14.60      2.35 o 
  -6   9  15        2.75        1.54      1.90 o 
  -5   9  15        0.01        0.82      1.92 o 
  -4   9  15       10.62       14.20      2.21 o 
  -3   9  15        1.51       -0.24      1.79 o 
  -2   9  15        1.23       -0.04      1.66 o 
  -1   9  15        6.58        7.39      1.75 o 
   0   9  15        0.30       -1.68      2.36 o 
   1   9  15        0.06        0.12      2.17 o 
   2   9  15        0.08       -1.79      1.79 o 
   3   9  15        1.04       -0.05      1.89 o 
   4   9  15       27.99       33.01      2.56 o 
   5   9  15        9.93       10.93      2.21 o 
  -5  10  15        4.05        6.67      2.09 o 
  -4  10  15       24.76       24.75      2.45 o 
  -3  10  15        5.63        5.00      2.02 o 
  -2  10  15        0.55       -1.69      1.69 o 
  -1  10  15        1.84        0.05      2.28 o 
   0  10  15        2.22        3.12      2.23 o 
   1  10  15       20.35       29.46      3.01 o 
   2  10  15        1.64        3.67      2.42 o 
   3  10  15        2.42        4.04      2.03 o 
  -2  11  15        4.90        3.49      2.44 o 
  -1  11  15        2.02       -1.51      2.30 o 
   0  11  15        5.02        7.44      2.59 o 
   1  11  15       11.68       14.83      2.79 o 
  -9   0  16       16.14        9.69      3.59 o 
  -8   0  16        4.35        3.91      3.37 o 
  -7   0  16       88.20      114.13      6.03 o 
  -6   0  16        4.53        1.99      3.78 o 
  -5   0  16        2.55        1.11      2.67 o 
  -4   0  16       38.81       30.96      3.31 o 
  -3   0  16        0.74       -1.60      2.29 o 
  -2   0  16        0.14        1.75      1.65 o 
  -1   0  16       15.38       22.78      2.07 o 
   0   0  16        0.02        0.66      1.68 o 
   1   0  16      115.94      131.09      4.06 o 
   2   0  16       14.57       21.65      2.17 o 
   3   0  16       18.01       13.04      2.09 o 
   4   0  16      118.48      140.61      4.26 o 
   5   0  16       45.67       43.91      3.73 o 
   6   0  16        0.00       -1.04      3.59 o 
   7   0  16       93.39      119.53      7.88 o 
  -9   1  16        1.89        3.18      2.36 o 
  -8   1  16        2.97        6.84      2.30 o 
  -7   1  16        0.32        0.39      2.09 o 
  -6   1  16        9.83        6.45      2.59 o 
  -5   1  16        5.32        3.62      1.86 o 
  -4   1  16       20.80       20.38      2.21 o 
  -3   1  16        0.06       -0.91      1.64 o 
  -2   1  16       20.38       21.57      1.72 o 
  -1   1  16        5.23        6.63      1.25 o 
   0   1  16       10.80       11.71      1.37 o 
   1   1  16        0.25       -0.87      1.25 o 
   2   1  16        9.19        5.45      1.29 o 
   3   1  16       13.54       17.96      1.61 o 
   4   1  16        1.83        0.96      1.37 o 
   5   1  16        4.43        7.30      1.79 o 
   6   1  16        1.13        0.53      2.80 o 
   7   1  16        2.51       -0.69      3.18 o 
  -9   2  16       32.83       38.22      3.05 o 
  -8   2  16        3.18        7.33      2.34 o 
  -7   2  16       51.49       70.45      3.75 o 
  -6   2  16        0.03       -1.78      1.78 o 
  -5   2  16        2.26        4.49      1.91 o 
  -4   2  16        0.45       -1.58      1.58 o 
  -3   2  16       15.25       11.92      1.60 o 
  -2   2  16        2.81       -0.65      1.28 o 
  -1   2  16        1.61        3.88      1.21 o 
   0   2  16       24.66       28.98      1.75 o 
   1   2  16        2.84        2.76      1.33 o 
   2   2  16        7.92        6.17      1.40 o 
   3   2  16       25.11       31.96      1.84 o 
   4   2  16        3.73        5.84      1.76 o 
   5   2  16       44.14       52.63      2.82 o 
   6   2  16        1.30       -2.08      2.38 o 
   7   2  16       68.34       85.36      4.28 o 
  -8   3  16       78.81      100.95      4.19 o 
  -7   3  16       12.54       17.34      2.51 o 
  -6   3  16       33.53       40.36      2.88 o 
  -5   3  16       10.03       11.64      2.08 o 
  -4   3  16        0.20       -0.09      1.92 o 
  -3   3  16       11.80       10.64      1.75 o 
  -2   3  16        1.16        0.69      1.54 o 
  -1   3  16       29.84       29.08      2.06 o 
   0   3  16        8.60       12.07      1.48 o 
   1   3  16        0.13       -0.80      1.24 o 
   2   3  16        2.97        2.77      1.38 o 
   3   3  16       21.22       16.76      2.02 o 
   4   3  16        0.00        1.15      1.61 o 
   5   3  16        2.86        2.57      1.76 o 
   6   3  16        0.97        0.19      1.86 o 
   7   3  16       15.94       18.44      2.73 o 
  -8   4  16        0.05        0.30      2.58 o 
  -7   4  16        0.03        0.09      2.32 o 
  -6   4  16        3.27        5.53      3.48 o 
  -5   4  16        2.49        1.48      2.13 o 
  -4   4  16        5.14        6.34      1.70 o 
  -3   4  16       84.22       76.70      2.92 o 
  -2   4  16        0.25        0.35      1.51 o 
  -1   4  16        0.60        1.78      1.61 o 
   0   4  16       21.57       23.62      1.67 o 
   1   4  16       13.78       18.41      1.68 o 
   2   4  16       16.03       17.95      1.69 o 
   3   4  16       12.05       10.40      1.85 o 
   4   4  16        8.09        7.06      1.88 o 
   5   4  16        3.04        2.04      1.84 o 
   6   4  16       12.75       18.94      2.24 o 
   7   4  16        9.92       12.49      3.52 o 
  -8   5  16        7.31       10.09      2.81 o 
  -7   5  16        3.29        1.99      2.43 o 
  -6   5  16        1.13        2.50      2.32 o 
  -5   5  16        5.57        6.87      2.49 o 
  -4   5  16        0.01       -0.95      1.60 o 
  -3   5  16       10.59       13.36      1.90 o 
  -2   5  16        1.49        3.10      1.63 o 
  -1   5  16       28.83       31.90      2.18 o 
   0   5  16        3.49        3.49      1.62 o 
   1   5  16       88.45       97.82      2.87 o 
   2   5  16        3.42        2.70      1.75 o 
   3   5  16       19.10       17.73      2.06 o 
   4   5  16        1.45       -1.71      1.71 o 
   5   5  16       12.66       20.62      2.47 o 
   6   5  16       19.90       24.52      2.62 o 
  -7   6  16        4.00        4.83      2.66 o 
  -6   6  16       71.60       75.56      4.27 o 
  -5   6  16        3.68        5.05      2.43 o 
  -4   6  16       56.09       65.80      3.01 o 
  -3   6  16       19.88       27.41      2.27 o 
  -2   6  16       95.75      113.61      3.49 o 
  -1   6  16       43.88       46.68      2.67 o 
   0   6  16       27.13       24.71      2.11 o 
   1   6  16       18.73       17.52      1.98 o 
   2   6  16       67.57       80.05      3.21 o 
   3   6  16        1.56        0.76      1.73 o 
   4   6  16        1.20        1.83      1.83 o 
   5   6  16        0.14       -0.19      1.91 o 
   6   6  16        9.12       10.10      2.19 o 
  -6   7  16       18.43       20.03      2.87 o 
  -5   7  16        1.67        5.64      2.03 o 
  -4   7  16       23.68       29.43      2.33 o 
  -3   7  16        3.22        2.25      1.74 o 
  -2   7  16        0.29       -1.71      1.71 o 
  -1   7  16        0.00        0.60      1.95 o 
   0   7  16        5.79        7.46      1.88 o 
   1   7  16        3.63        6.06      2.31 o 
   2   7  16        0.61       -0.04      1.66 o 
   3   7  16        5.05        7.32      1.98 o 
   4   7  16       15.50       19.91      2.31 o 
   5   7  16        6.69        6.23      2.13 o 
  -5   8  16        5.27        6.81      2.07 o 
  -4   8  16        0.00        0.86      1.87 o 
  -3   8  16       25.99       16.54      2.15 o 
  -2   8  16        0.12       -0.45      1.79 o 
  -1   8  16        0.62       -1.57      1.57 o 
   0   8  16       80.33       92.10      4.18 o 
   1   8  16        1.27        0.20      2.18 o 
   2   8  16        5.24        6.45      2.00 o 
   3   8  16        1.76        1.12      1.76 o 
   4   8  16       12.07       10.01      2.12 o 
  -4   9  16       21.95       23.49      2.43 o 
  -3   9  16        1.50        3.76      1.98 o 
  -2   9  16        0.83       -0.07      1.81 o 
  -1   9  16        0.94       -0.37      2.29 o 
   0   9  16        2.38        2.89      2.25 o 
   1   9  16       18.34       16.83      2.62 o 
   2   9  16        6.71        4.71      2.22 o 
   3   9  16        2.03       -0.47      2.83 o 
  -1  10  16        1.39        0.72      2.26 o 
  -8   1  17        5.48        7.96      2.96 o 
  -7   1  17       13.57       13.89      2.51 o 
  -6   1  17        0.72       -2.07      2.07 o 
  -5   1  17        0.00       -1.96      1.96 o 
  -4   1  17        2.49        5.24      2.03 o 
  -3   1  17        2.14       -0.12      1.98 o 
  -2   1  17        0.14        1.17      1.39 o 
  -1   1  17        0.33       -0.28      1.22 o 
   0   1  17       39.87       41.28      2.35 o 
   1   1  17       14.01       13.48      1.65 o 
   2   1  17        7.95       11.64      1.60 o 
   3   1  17        5.09        5.60      1.56 o 
   4   1  17        0.03       -1.24      1.69 o 
   5   1  17        5.69        1.76      2.30 o 
   6   1  17        8.93       13.52      2.93 o 
  -7   2  17        0.56        1.60      2.23 o 
  -6   2  17       13.86       16.33      2.53 o 
  -5   2  17        0.67       -1.91      1.91 o 
  -4   2  17        2.27        6.65      2.38 o 
  -3   2  17        0.20        0.87      1.84 o 
  -2   2  17       10.22        9.24      1.71 o 
  -1   2  17       13.82       18.95      2.00 o 
   0   2  17        8.69        9.90      1.56 o 
   1   2  17        5.28        7.64      1.55 o 
   2   2  17        1.17        1.51      1.48 o 
   3   2  17        1.65        3.96      1.79 o 
   4   2  17        2.89        3.67      1.83 o 
   5   2  17       12.22       15.95      2.27 o 
   6   2  17        0.36       -0.91      4.55 o 
  -7   3  17        8.06       12.87      2.84 o 
  -6   3  17        6.57       10.57      2.72 o 
  -5   3  17        1.56        1.29      2.25 o 
  -4   3  17        2.04       -0.07      2.04 o 
  -3   3  17        5.84        3.17      2.12 o 
  -2   3  17        8.52       13.83      1.89 o 
  -1   3  17      108.94      118.04      3.48 o 
   0   3  17        7.80       12.80      1.62 o 
   1   3  17        0.00       -0.58      1.38 o 
   2   3  17       59.71       68.63      2.65 o 
   3   3  17       13.34       15.49      2.07 o 
   4   3  17        0.48       -1.85      1.85 o 
   5   3  17       21.11       29.27      2.88 o 
   6   3  17        4.17       -1.66      4.87 o 
  -7   4  17       30.56       48.07      3.73 o 
  -6   4  17        4.81       12.62      2.87 o 
  -5   4  17        0.43        0.35      2.35 o 
  -4   4  17        0.01       -2.17      2.17 o 
  -3   4  17        9.36        7.98      1.88 o 
  -2   4  17       20.88       20.62      2.09 o 
  -1   4  17        2.14        3.67      1.87 o 
   0   4  17       28.42       26.80      2.19 o 
   1   4  17        0.37        1.76      1.50 o 
   2   4  17        1.31       -1.10      1.62 o 
   3   4  17        0.00       -0.13      1.76 o 
   4   4  17        3.87        5.27      1.86 o 
   5   4  17        1.13        2.09      1.91 o 
  -6   5  17       37.73       54.22      3.82 o 
  -5   5  17        3.17        5.82      2.48 o 
  -4   5  17        6.06        9.08      2.53 o 
  -3   5  17        9.53        9.13      2.19 o 
  -2   5  17       33.41       34.70      2.36 o 
  -1   5  17       14.30       27.78      2.21 o 
   0   5  17       13.21       23.00      2.22 o 
   1   5  17        0.01        0.21      2.10 o 
   2   5  17        1.40        0.43      1.75 o 
   3   5  17        2.87       -0.73      1.80 o 
   4   5  17        4.54        4.02      1.91 o 
   5   5  17        0.55       -1.07      1.91 o 
  -5   6  17        0.49       -0.74      2.48 o 
  -4   6  17        0.17       -1.67      1.67 o 
  -3   6  17        0.22       -1.71      1.71 o 
  -2   6  17        1.87        3.68      1.78 o 
  -1   6  17        0.00        2.36      1.75 o 
   0   6  17        4.34        6.33      1.91 o 
   1   6  17        0.07       -2.11      2.11 o 
   2   6  17        1.21        1.45      1.80 o 
   3   6  17        0.57       -1.76      1.81 o 
   4   6  17        0.00       -1.91      1.91 o 
  -4   7  17        6.43        4.56      2.00 o 
  -3   7  17       12.73       13.44      2.12 o 
  -2   7  17       11.67        8.79      2.08 o 
  -1   7  17       13.82       13.39      2.05 o 
   0   7  17        0.26        5.02      2.40 o 
   1   7  17       12.42       11.75      4.42 o 
   2   7  17        0.88        2.55      2.26 o 
   3   7  17       12.69       13.02      2.32 o 
  -3   8  17       10.98       16.09      2.25 o 
  -2   8  17       20.60       20.86      2.36 o 
  -1   8  17        4.07        2.46      2.35 o 
   0   8  17       92.54      119.87      4.68 o 
   1   8  17        2.88        4.21      2.65 o 
  -6   0  18       19.58       32.00      5.39 o 
  -5   0  18        0.26       -1.56      3.03 o 
  -4   0  18        6.03        4.97      3.06 o 
  -3   0  18       24.27       22.88      3.54 o 
  -2   0  18        5.68       12.94      3.12 o 
  -1   0  18        5.50        3.15      2.70 o 
   0   0  18       68.33       68.26      5.08 o 
   1   0  18       61.74       59.47      3.99 o 
   2   0  18      235.19      291.23     10.54 o 
   3   0  18        7.62        8.41      2.62 o 
   4   0  18       42.89       56.58      6.33 o 
  -6   1  18       57.59       60.15      3.66 o 
  -5   1  18       16.99       17.06      2.58 o 
  -4   1  18        0.04       -0.95      2.21 o 
  -3   1  18        0.80        1.09      2.22 o 
  -2   1  18        0.21       -0.82      2.01 o 
  -1   1  18       27.78       32.37      2.28 o 
   0   1  18       12.62       21.91      1.83 o 
   1   1  18        0.00        1.07      1.66 o 
   2   1  18       12.19       18.90      1.94 o 
   3   1  18        0.01       -1.98      2.64 o 
   4   1  18        9.27        8.67      2.96 o 
  -6   2  18        5.95       11.05      4.11 o 
  -5   2  18        1.56        0.64      2.39 o 
  -4   2  18        0.93       -0.87      2.88 o 
  -3   2  18       11.86       22.57      2.69 o 
  -2   2  18        3.06       -0.73      2.04 o 
  -1   2  18       15.73       16.20      2.08 o 
   0   2  18       21.85       22.59      2.27 o 
   1   2  18       39.55       56.79      3.50 o 
   2   2  18        0.07       -0.65      1.59 o 
   3   2  18        6.73        7.46      2.07 o 
   4   2  18        2.43       -1.88      1.88 o 
  -5   3  18        5.12        9.68      3.02 o 
  -4   3  18        8.02       13.22      2.70 o 
  -3   3  18        0.09       -2.06      2.06 o 
  -2   3  18        3.42        1.23      1.78 o 
  -1   3  18       11.32       12.71      2.00 o 
   0   3  18       30.42       28.17      2.34 o 
   1   3  18        1.13        1.81      1.67 o 
   2   3  18       20.99       20.78      2.26 o 
   3   3  18       21.61       28.19      2.95 o 
   4   3  18       18.75       26.74      2.44 o 
  -5   4  18        0.01       -2.49      2.49 o 
  -4   4  18        0.12       -2.15      2.15 o 
  -3   4  18        2.66        3.50      2.31 o 
  -2   4  18       12.54       20.18      2.17 o 
  -1   4  18        0.00        0.64      1.85 o 
   0   4  18       19.17       24.13      2.24 o 
   1   4  18       37.77       45.80      4.79 o 
   2   4  18        7.16        6.74      2.00 o 
   3   4  18        6.65        8.41      2.70 o 
  -4   5  18        0.63       -1.08      2.29 o 
  -3   5  18        0.51       -2.03      2.30 o 
  -2   5  18       41.09       46.76      2.83 o 
  -1   5  18       41.26       50.54      2.96 o 
   0   5  18        1.31       -0.48      1.86 o 
   1   5  18        3.32        4.17      2.61 o 
   2   5  18        3.40        1.19      1.94 o 
  -2   6  18        5.68        4.02      2.03 o 
  -1   6  18       51.84       44.82      2.77 o 
   0   6  18        7.50        4.59      2.41 o 
   1   6  18       22.26       26.70      3.29 o 
  -3   1  19        7.03        7.09      2.60 o 
  -2   1  19       24.08       33.34      3.14 o 
  -1   1  19       34.59       40.74      3.20 o 
   0   1  19        2.38        3.11      2.18 o 
   1   1  19      107.76      138.42      3.88 o 
  -2   2  19        0.85       -0.45      2.41 o 
  -1   2  19       30.30       39.98      3.27 o 
   0   2  19       73.22       95.40      3.61 o 
   1   2  19       25.84       36.02      3.60 o 
  -1   3  19       34.87       43.39      2.79 o 
                                                 
